# Supplementary material for: Evaluation of morphological traits, biochemical parameters and seeding availability pattern among Citrus limon ‘Assam lemon’ accessions across Assam
Source: Sci Rep. 2024 Feb 16;14:3886. doi: 10.1038/s41598-024-54392-3 (PMC10873318; doi:10.1038/s41598-024-54392-3)
Supplement: Supplementary file 2 — Supplementary Table S1. [file 41598_2024_54392_MOESM2_ESM.xlsx]

## Sheet: Sheet1
Evaluation of morphological traits, biochemical parameters and seeding availability pattern among Citrus limon ‘Assam lemon’ accessions across Assam Suraiya Akhtar1, Raja Ahmed1, Khaleda Begum1, Ankur Das1, Sarat Saikia2, Rafiul Amin Laskar3 and Sofia Banu1* 1Department of Bioengineering and Technology, Gauhati University, Guwahati, Assam, India, 781014 2Horticulture Research Station, Assam Agric…
Table SF 1: Details of Assam lemon accessions collected from different districts of Assam
Sites/District	Locations	Number of Accessions	Accession Codes	Latitude	Longitude
Control (Kamrup Metro)	Kahikuchi	30	CONT1 – CONT30	26.1071	91.6104
Tinsukia	Balijan	5	BL1 – BL5	27.4795	95.6887
	Bogapani	5	BGP1 – BGP5	27.4248	95.6159
	Doom Dooma	5	DD1 – DD5	27.5687	95.555
	Gelapukhuri	5	GP1 – GP5	27.5203	95.3561
	Rajgarh	5	RJ1 - RJ5	27.4243	95.4423
	Simaluguri	5	SMR1 – SMR5	27.6432	95.7799
Dhemaji	Kani Bil	5	KNB1 – KNB5	27.5768	94.5903
	Laomuri	5	LMR1 – LMR5	27.378	94.4765
	Kumar Gaon	5	KG1 – KG5	27.5431	94.5208
	Kula Pathar	5	KPR1 – KPR5	27.4772	94.5354
	Ajuha	5	AJH1 – AJH5	27.3756	94.5225
	Raichapori	5	RCP1 – RCP5	27.5348	94.5415
Lakhimpur	Balijan	5	BLJ1 – BLJ5	27.1122	94.0184
	Borbil	5	BOB1 – BOB5	27.2737	94.0537
	Gamchuk	5	GMK1 – GMK5	27.1251	94.2464
	Amguri	5	AGI1 – AGI5	27.3083	94.0431
	Kaliagaon	5	KLG1 – KLG5	27.1491	94.1303
	Koliamori	5	KMI1 – KMI5	27.2922	94.0573
Dibrugarh	East Milan Nagar	5	EMN1 – EMN5	27.462	94.9158
	Nirmali Gaon	5	NG1 – NG5	26.7343	93.9681
	Behiating Tiniali	5	BHT1 – BHT5	27.4494	94.9092
	Sepakheti Gaon	5	SG1 – SG5	27.3029	94.8981
	Tiloi Nagar	5	TN1 – TN5	27.2235	94.8912
	West Milan Nagar	5	WMN1 – WMN5	27.4617	94.9069
Jorhat	Bibijan Milan Nagar	5	BMN1 – BMN5	26.5916	94.2021
	Titabor Tiniali	5	TT1 – TT5	26.5854	94.1786
	Joyti Nagar	5	JN1 – JN5	26.5979	94.2113
	Ulutoli	5	UT1 – UT5	26.626	94.1843
	Dakshin Sonain Gaon	5	DSG1 – DSG5	26.7429	94.1675
	Baksun Tiniali	5	BT1 – BT5	26.7219	94.2035
Golaghat	Rongbong	5	RB1 – RB5	26.1918	93.5208
	Ponkagaon	5	PGG1 – PGG5	26.5674	93.7494
	Mithaamchapori	5	MA1 – MA5	26.5143	93.9484
	Tenpur	5	TP1 – TP5	26.5153	93.9494
	Siristika	5	STK1 – STK5	26.7378	93.959
	Dergaon	5	DG1 – DG5	26.7343	93.9681
Sonitpur	Moilagaon	5	MG1 – MG5	26.6292	92.7084
	Lihak Gaon	5	LG1 – LG5	26.6592	92.7784
	Bhaluke Khua Gaon	5	BKG1 – BKG5	26.6893	92.693
	Pitha Khua Gaon	5	PKG1 – PKG5	26.6773	92.6802
	Nemaiati	5	NM1 – NM5	26.6862	92.6568
	Bihuguri	5	BHG1 – BHG5	26.6724	92.6806
Karbi Anglong	Nepali Bosti	5	NB1 – NB5	26.127	93.0137
	Atturn Gaon	5	ATG1 – ATG5	25.8384	93.4078
	Adarsha Gaon	5	ADG1 – ADG5	25.8352	93.4237
	Barmanthi	5	BMH1 – BMH5	25.937	93.4856
	Bhta Gaon	5	BGN1 – BGN5	25.9074	93.3694
	Dhanshiri Bazar	5	DHB1 – DHB5	25.8324	93.4147
Nagaon	Rupohi	5	RP1 – RP5	26.3996	92.7554
	Kaliabor	5	KB1 – KB5	26.5297	93.1002
	Barangabari	5	BNGG1 – BNGG5	26.3166	92.393
	Nagaon Town	5	NT1 – NT5	26.3331	92.6691
	Puroni Godam	5	PG1 – PG5	26.3395	92.7944
	Samaguri	5	SM1 – SM5	26.4184	92.8433
Morigaon	Barangabari	5	BNGI1 – BNGI5	26.3571	92.242
	Torabari	5	TB1 – TB5	26.3395	92.2286
	Hatibat	5	HB1 – HB5	26.3517	92.393
	Manipur	5	MP1 – MP5	26.2539	92.3098
	Gosaigaon	5	GS1 – GS5	26.2842	92.3401
	Gerua Aati	5	GA1 – GA5	26.3453	92.4088
Udalguri	Rowta	5	RW1 – RW5	26.7099	92.2049
	Tangla	5	TNG1 – TNG5	26.6586	91.9145
	Barnagaon	5	BRNG1 – BRNG5	26.7099	92.0725
	Khoirabari	5	KRB1 – KEB5	26.6049	91.9116
	Seilshbari	5	SHB1 – SHB5	26.7547	92.1632
	Daifang Khuti	5	DK1 – DK5	26.7456	92.1583
Baksha	Baganpara	5	BP1 – BP5	26.6538	91.444
	Kaklabri	5	KL1 – KL5	26.7018	91.1965
	Simla Bazar	5	SB1 – SB5	26.7022	91.1971
	Boro Gaon	5	BG1 – BG5	26.6654	91.3415
	Boro Para	5	BPR – BPR5	26.6949	91.1963
	Lwakhi Bazar	5	LB1 – LB5	26.7547	91.212
Nalbari	Arikuchi	5	AK1 – AK5	26.3573	91.4525
	Bala	5	BLA1 – BLA5	26.3535	91.4648
	Kamarkuchi	5	KK1 – KK5	26.3666	91.4761
	Kotpuha	5	KT1 – KT5	26.3393	91.4687
	Amayapur	5	AP1 –AP5	26.403	91.46
	Arara	5	AR1 – AR5	26.4158	91.4513
Barpeta	Patacharkuchi	5	PT1 – PT5	26.505	91.2456
	Sundarpur	5	SD1 – SD5	26.5134	91.1865
	Denartari	5	DR1 – DR5	26.4962	91.1288
	Banglipara	5	BGR1 – BGR5	26.4753	91.0886
	Golia	5	GO1 – GO5	26.4458	91.0505
	Kaljar	5	KJ1 – KJ5	26.4223	91.0098
Kamrup Metro	Garigaon	5	GG1 – GG5	26.1616	91.6541
	Jalukbari	5	JB1 – JB5	26.1614	91.6682
	Lokhora	5	LK1 – LK5	26.1211	91.7444
	Boragaon	5	BRG1 – BRG5	26.1134	91.6871
	Hatigaon	5	HTG1 – HTG5	26.1262	91.7824
	Gorchuk	5	GCK1 – GCK5	26.1115	91.7141
Kamrup Rural	Azara	5	AZ1 – AZ5	26.1213	91.6146
	Chygaon	5	CHY1 – CHY5	26.0556	91.3702
	Boko	5	BOK1 – BOK5	25.9828	91.2416
	Amingaon	5	AMG1 – AMG5	26.1827	91.6654
	Pingleswar	5	PNG1 – PNG5	26.3839	91.7643
	Bijoynagar	5	BNG1 – BNG5	26.1043	91.5064
Bongaigaon	Dolaigaon Urban	5	DU1 – DU5	26.5053	90.5368
	Paulpara	5	PP1 – PP5	26.482	90.5609
	Mayapuri	5	MPI1 – MPI5	26.4588	90.5574
	Deuripara	5	DP1 – DP5	26.4594	90.5629
	Dhaligaon	5	DLG1 – DLG5	26.5084	90.5167
	Borpara	5	BR1 – BR5	26.4744	90.5632
Kokrajhar	Polashguri	5	PL1 – PL5	26.4747	89.9413
	Telipara	5	TPA1 – TPA5	26.4472	89.9435
	Howriapet	5	HPT1 – HPT5	26.4885	89.9109
	Simultapur	5	ST1 – ST5	26.4341	89.8672
	Oxiguri	5	OX1 – OX5	26.4514	89.9669
	Padmabil	5	PB1 – PB5	26.4388	89.9711
Dhubri	Gauripur	5	GPR1 – GPR5	26.0765	89.9627
	Falimari	5	FM1 – FM5	26.043	89.9748
	Dharmoshala	5	DRA1 – DRA5	26.0294	89.8819
	Alomganj	5	ALG1 – ALG5	26.1298	90.0266
	Lalkura	5	LKA1 – LKA5	26.1366	89.8807
	Soulmara	5	SMU1 – SMU5	26.0728	89.8629
Dima Hasao	Haflong Town	5	HT1 – HT5	25.1703	93.0168
	Harangajao Bazar	5	HJ1 – HJ5	25.103	92.8847
	Harangajao Deswali	5	HD1 – HD5	24.1396	92.9953
	Kashipur	5	KH1 – KH5	25.1939	93.0201
	Jatingia Khasia	5	JK1 – JK5	25.1303	93.0244
	Retzol	5	RZ1 – RZ5	25.109	92.9927
Cachar	Anwarpur	5	AN1 – AN5	24.9615	92.7427
	Balighat	5	BGT1 – BGT5	24.8673	92.7431
	Silchar Town	5	STN1 – STN5	24.8231	92.7992
	Dalu Grant	5	DT1 – DT5	24.9431	92.8029
	Ram Nagar	5	RN1 – RN5	24.8316	92.7519
	Arkatipur	5	AKP1 – AKP5	24.8365	92.8633
Karimganj	Achiura	5	AC1 – AC5	24.9107	92.297
	Along Juri	5	AJ1 – AJ5	24.8481	92.3895
	Bagan	5	BA1 – BA5	24.7951	92.3785
	Biskut	5	BS1 – BS5	24.849	92.3208
	Jarua	5	JA1 – JA5	24.8668	92.261
	Kujab	5	KU1 – KU5	24.8555	92.3054
