# Supplementary material for: Evaluation of morphological traits, biochemical parameters and seeding availability pattern among Citrus limon ‘Assam lemon’ accessions across Assam
Source: Sci Rep. 2024 Feb 16;14:3886. doi: 10.1038/s41598-024-54392-3 (PMC10873318; doi:10.1038/s41598-024-54392-3)
Supplement: Supplementary file 5 — Supplementary Table S4. [file 41598_2024_54392_MOESM5_ESM.xlsx]

## Sheet: Sheet1
Evaluation of morphological traits, biochemical parameters and seeding availability pattern among Citrus limon ‘Assam lemon’ accessions across Assam Suraiya Akhtar1, Raja Ahmed1, Khaleda Begum1, Ankur Das1, Sarat Saikia2, Rafiul Amin Laskar3 and Sofia Banu1* 1Department of Bioengineering and Technology, Gauhati University, Guwahati, Assam, India, 781014 2Horticulture Research Station, Assam Agric…
Table SF 4: Variation in fruit characters and seed characters of Assam lemon accessions across different districts of Assam. Numerical data represent mean values (column bars) with standard deviation of n = 3 biological replicates represented as vertical lines on the column bars. Different letters on top of the bars represent significant differences between samples at subset for alpha = 0.05, bas…
Site/ Districts	Locations	Population Code	Accession Code	Fruit Density	Fruit Colour	Fruit Shape	Fruit Skin Texture	Fruit Base	Fruit Apex	Fruit Axis	Fruit Weight (g)	Specific Gravity	Fruit Length (cm)	Fruit Diameter (cm)	Fruit Rind Thickness (mm)	Albedo Thickness (mm)	Flavedo Thickness (mm)	Number of Segments	Fruit Pulp Weight (g)	Fruit Peel Weight (g)	Fruit Pulp : Peel Ratio	Pith Diameter (mm)	Length from Pith to Albedo (mm)	Seed Availability	Seed Number	Seed Colour
Control (Kamrup Metro)	Kahikuchi	CONT	Cont1	High	Light green	Oblong obovate	Smooth	Truncate	Acute	Semi hollow	106.84 ± 5.4365a	0.98 ± 0.0047ab	8.9 ± 0.6534bc	4.9 ± 0.2355a	7 ± 0.7065abc	5.7 ± 0.8206bc	1.3 ± 0.17c	11 ± 0.8165bc	69.92 ± 4.3214bcd	36.92 ± 3.2674abc	1.89 ± 0.312bcde	2.36 ± 0.2494a	15.14 ± 2.2867abcde	Absent	0 ± 0a	Absent
			Cont2	High	Dark green	Oblong obovate	Smooth	Truncate	Acute	Semi hollow	120.93 ± 1.6996bc	0.99 ± 0.0047b	9.3 ± 0.9428c	5 ± 0.5437ab	7 ± 0.7065abc	5.8 ± 0.34bc	1.2 ± 0.17bc	10 ± 0.8165ab	76.53 ± 4.3214cd	44.4 ± 3.2674bcd	1.72 ± 0.1717bcde	2.59 ± 0.1007abc	15.41 ± 3.7712abcde	Absent	0 ± 0a	Absent
			Cont3	High	Light green	Oblong obovate	Smooth	Truncate	Acute	Semi hollow	87.54 ± 5.4365a	0.98 ± 0.0141ab	8 ± 0.8206bc	5 ± 0.654ab	5 ± 0.654ab	4.3 ± 0.7065b	0.7 ± 0.0327ab	11 ± 0.4714bc	53.74 ± 4.3214abcd	33.8 ± 2.8284abc	1.59 ± 0.2287abcde	2.57 ± 0.2287abc	17.43 ± 1.8927bcde	Absent	0 ± 0a	Absent
			Cont4	High	Light green	Oblong obovate	Smooth	Necked	Acute	Semi hollow	108.56 ± 8.165a	0.98 ± 0.0047ab	8.5 ± 0.4082bc	5.8 ± 0.4082ab	6 ± 0.4082ab	5.1 ± 0.6532bc	0.9 ± 0.0408abc	11 ± 0.9428bc	67.41 ± 4.0825bcd	41.15 ± 6.534bcd	1.64 ± 0.1893bcde	2.64 ± 0.2494bc	20.36 ± 2.2867cde	Absent	0 ± 0a	Absent
			Cont5	High	Light green	Oblong obovate	Smooth	Necked	Acute	Semi hollow	130.25 ± 5.4365cd	0.98 ± 0.0047ab	8.7 ± 0.471bc	6 ± 0.471abc	7 ± 0.5437abc	5.8 ± 0.2718bc	1.2 ± 0.17bc	14 ± 0.8165c	77.72 ± 4.3214cd	52.53 ± 3.2674cd	1.48 ± 0.1717abcd	2.67 ± 0.1007bc	20.33 ± 3.7712cde	Absent	0 ± 0a	Absent
			Cont6	High	Light green	Oblong obovate	Smooth	Necked	Acute	Semi hollow	127.75 ± 4.7141bcd	0.98 ± 0.0047ab	8 ± 0.6534bc	5.5 ± 0.2355ab	5 ± 0.7065ab	4.2 ± 0.34b	0.8 ± 0.17ab	12 ± 0.8165c	70.27 ± 2.1607cd	57.48 ± 3.2674d	1.22 ± 0.312ab	2.61 ± 0.1484bc	19.89 ± 1.8927cde	Absent	0 ± 0a	Absent
			Cont7	Medium	Light green	Oblong	Rough	Truncate	Acute	Semi hollow	96.78 ± 1.6996a	0.98 ± 0.0047ab	8.5 ± 0.9428bc	4.9 ± 0.5437a	7 ± 0.5437abc	5.6 ± 0.2718bc	1.4 ± 0.0408c	11 ± 0.9428bc	59.15 ± 3.3992abcd	37.63 ± 6.534abcd	1.57 ± 0.1893abcde	2.33 ± 0.2287a	15.17 ± 1.8927abcde	Absent	0 ± 0a	Absent
			Cont8	High	Light green	Oblong	Smooth	Truncate	Acute	Semi hollow	126.48 ± 1.6996bcd	0.99 ± 0.0141b	8.5 ± 0.9428bc	5.1 ± 0.5437ab	7 ± 0.7065abc	5.7 ± 0.34bc	1.3 ± 0.0408c	11 ± 0.9428bc	73.29 ± 3.3992cd	53.19 ± 6.534cd	1.38 ± 0.1893ab	2.52 ± 0.2494abc	15.98 ± 2.2867abcde	Absent	0 ± 0a	Absent
			Cont9	High	Dark green	Oblong	Smooth	Truncate	Acute	Semi hollow	116.41 ± 5.4365b	0.98 ± 0.0047ab	9.1 ± 0.8206c	5.7 ± 0.654ab	5 ± 0.654ab	4.2 ± 0.7065b	0.8 ± 0.0327ab	11 ± 0.4714bc	62.16 ± 4.3214bcd	54.25 ± 2.8284d	1.15 ± 0.2287a	2.56 ± 0.2494abc	20.94 ± 2.2867cde	Absent	0 ± 0a	Absent
			Cont10	High	Dark green	Oblong	Rough	Truncate	Acute	Semi hollow	132.4 ± 4.7141d	0.98 ± 0.0047ab	8.9 ± 0.6534bc	5.6 ± 0.2355ab	6 ± 0.5437ab	4.9 ± 0.2718b	1.1 ± 0.17bc	10 ± 0.8165ab	75.66 ± 2.1607cd	56.74 ± 3.2674d	1.33 ± 0.312ab	2.55 ± 0.1484abc	19.45 ± 1.8927cde	Absent	0 ± 0a	Absent
			Cont11	High	Dark green	Oblong	Rough	Truncate	Acute	Semi hollow	112.32 ± 1.6996ab	0.98 ± 0.0141ab	9 ± 0.9428c	6.4 ± 0.5437abc	7 ± 0.7065abc	5.7 ± 0.34bc	1.3 ± 0.17c	12 ± 0.8165c	59.63 ± 3.3992abcd	52.69 ± 3.2674cd	1.13 ± 0.1717a	2.63 ± 0.1007bc	22.37 ± 3.7712de	Absent	0 ± 0a	Absent
			Cont12	Medium	Dark green	Oblong obovate	Smooth	Truncate	Acute	Semi hollow	109.36 ± 5.4365ab	0.97 ± 0.0047a	8.7 ± 0.8206bc	5.5 ± 0.654ab	5 ± 0.654ab	4.2 ± 0.7065b	0.8 ± 0.0327ab	11 ± 0.4714bc	69.13 ± 4.3214bcd	40.23 ± 2.8284bcd	1.72 ± 0.2287bcde	2.53 ± 0.2287abc	19.97 ± 1.8927cde	Absent	0 ± 0a	Absent
			Cont13	High	Dark green	Oblong obovate	Smooth	Truncate	Acute	Semi hollow	121.2 ± 4.7141bc	0.98 ± 0.0047ab	8.5 ± 0.6534bc	5.9 ± 0.2355ab	5 ± 0.7065ab	4.3 ± 0.34b	0.7 ± 0.17ab	10 ± 0.8165ab	79.93 ± 2.1607cde	41.27 ± 3.2674bcd	1.94 ± 0.1717cde	2.58 ± 0.1007abc	21.92 ± 3.7712cde	Absent	0 ± 0a	Absent
			Cont14	High	Dark green	Oblong obovate	Smooth	Truncate	Acute	Semi hollow	134.63 ± 5.4365d	0.98 ± 0.0047ab	7.6 ± 0.0471abc	6 ± 0.8236abc	7 ± 0.8236abc	5.6 ± 0.8236bc	1.4 ± 0.0471c	10 ± 0.0471ab	73.38 ± 4.3214cd	61.25 ± 3.3417e	1.2 ± 0.1893ab	2.59 ± 0.2287abc	20.41 ± 1.8927cde	Absent	0 ± 0a	Absent
			Cont15	High	Dark green	Oblong obovate	Smooth	Truncate	Acute	Semi hollow	110.21 ± 1.6996ab	0.98 ± 0.0047ab	8 ± 0.6534bc	6.5 ± 0.2355abc	6 ± 0.7065ab	4.9 ± 0.34b	1.1 ± 0.0417bc	10 ± 0.9428ab	67.56 ± 3.3992bcd	42.65 ± 3.3417bcd	1.58 ± 0.1893abcde	2.64 ± 0.2494bc	23.86 ± 2.2867de	Absent	0 ± 0a	Absent
			Cont16	High	Dark green	Oblong obovate	Smooth	Truncate	Acute	Semi hollow	118.42 ± 5.4365bc	0.98 ± 0.0047ab	8 ± 0.8206bc	5.9 ± 0.654ab	6 ± 0.654ab	5 ± 0.7065b	1 ± 0.0327abc	9 ± 0.4714a	75.32 ± 4.3214cd	43.1 ± 2.8284bcd	1.75 ± 0.2287bcde	2.59 ± 0.2287abc	20.91 ± 1.8927cde	Absent	0 ± 0a	Absent
			Cont17	High	Dark green	Oblong	Smooth	Truncate	Acute	Semi hollow	132.32 ± 4.7141d	0.98 ± 0.0047ab	7.9 ± 0.6534abc	5.7 ± 0.2355ab	7 ± 0.7065abc	5.8 ± 0.34bc	1.2 ± 0.17bc	12 ± 0.8165c	79.58 ± 2.1607cde	52.74 ± 3.2674cd	1.51 ± 0.1717abcde	2.55 ± 0.1007abc	18.95 ± 3.7712cde	Absent	0 ± 0a	Absent
			Cont18	High	Dark green	Oblong obovate	Smooth	Truncate	Acute	Semi hollow	95.41 ± 5.4365a	0.98 ± 0.0047ab	8.5 ± 0.8206bc	5.5 ± 0.654ab	5 ± 0.654ab	4.2 ± 0.7065b	0.8 ± 0.0327ab	10 ± 0.4714ab	59 ± 4.3214a	36.41 ± 2.8284abc	1.62 ± 0.2287bcde	2.53 ± 0.2287abc	19.97 ± 1.8927cde	Absent	0 ± 0a	Absent
			Cont19	Medium	Dark green	Oblong obovate	Smooth	Truncate	Acute	Semi hollow	75.85 ± 4.7141a	0.99 ± 0.0047b	9.1 ± 0.6534c	5.7 ± 0.2355ab	5 ± 0.7065ab	4.3 ± 0.34b	0.7 ± 0.17ab	10 ± 0.8165ab	53.66 ± 2.1607abcd	22.19 ± 3.2674a	2.42 ± 0.1717e	2.58 ± 0.1007abc	20.92 ± 3.7712cde	Absent	0 ± 0a	Absent
			Cont20	High	Dark green	Oblong	Smooth	Necked	Acute	Semi hollow	102 ± 5.4365a	0.98 ± 0.0047ab	8.5 ± 0.8206bc	5.5 ± 0.654ab	7 ± 0.654abc	5.4 ± 0.7065bc	1.6 ± 0.0327d	11 ± 0.4714bc	64.85 ± 4.3214bcd	37.15 ± 2.8284abcd	1.75 ± 0.2287bcde	2.55 ± 0.2287abc	17.95 ± 1.8927bcde	Absent	0 ± 0a	Absent
			Cont21	High	Light green	Oblong obovate	Smooth	Truncate	Round	Semi hollow	124.52 ± 5.4365bcd	0.98 ± 0.0047ab	8.7 ± 0.8206bc	5.7 ± 0.654ab	6 ± 0.654ab	4.9 ± 0.7065b	1.1 ± 0.0327bc	12 ± 0.4714c	81.96 ± 4.3214cde	42.56 ± 2.8284bcd	1.93 ± 0.2287cde	2.59 ± 0.2287abc	19.91 ± 1.8927cde	Absent	0 ± 0a	Absent
			Cont22	High	Light green	Oblong	Smooth	Truncate	Acute	Semi hollow	123.1 ± 4.7141bcd	0.98 ± 0.0047ab	9 ± 0.6534c	5.7 ± 0.2355ab	6 ± 0.7065ab	4.8 ± 0.34b	1.2 ± 0.17bc	10 ± 0.8165ab	71.05 ± 2.1607cd	52.05 ± 3.2674cd	1.37 ± 0.1717ab	2.58 ± 0.1007abc	19.92 ± 3.7712cde	Absent	0 ± 0a	Absent
			Cont23	High	Light green	Oblong obovate	Smooth	Truncate	Acute	Semi hollow	127.56 ± 4.7141bcd	0.98 ± 0.0047ab	8.5 ± 0.6534bc	6.2 ± 0.8236abc	5 ± 0.8236ab	4.2 ± 0.8236b	0.8 ± 0.17ab	12 ± 0.8165c	77.44 ± 2.1607cd	50.12 ± 3.2674cd	1.55 ± 0.1717abcde	2.63 ± 0.1007bc	23.37 ± 3.7712de	Absent	0 ± 0a	Absent
			Cont24	High	Dark green	Oblong obovate	Rough	Necked	Acute	Semi hollow	142.25 ± 4.7141e	0.98 ± 0.0047ab	7.9 ± 0.6534abc	6.4 ± 0.2355abc	7 ± 0.7065abc	5.6 ± 0.34bc	1.4 ± 0.17c	12 ± 0.8165c	88.15 ± 2.1607def	54.1 ± 3.2674d	1.63 ± 0.1717bcde	2.64 ± 0.1007bc	22.36 ± 3.7712de	Absent	0 ± 0a	Absent
			Cont25	High	Dark green	Oblong obovate	Smooth	Truncate	Acute	Semi hollow	105.32 ± 1.6996a	0.98 ± 0.0047ab	8.7 ± 0.9428bc	5.9 ± 0.5437ab	6 ± 0.7065ab	4.9 ± 0.34b	1.1 ± 0.17bc	10 ± 0.8165ab	65.31 ± 3.3992bcd	40.01 ± 3.2674bcd	1.63 ± 0.312bcde	2.61 ± 0.1484bc	20.89 ± 1.8927cde	Absent	0 ± 0a	Absent
			Cont26	Medium	Dark green	Oblong	Smooth	Truncate	Acute	Semi hollow	111.78 ± 4.7141ab	0.98 ± 0.0047ab	8.5 ± 0.6534bc	5.5 ± 0.2355ab	7 ± 0.7065abc	5.7 ± 0.34bc	1.3 ± 0.17c	10 ± 0.8165ab	68.64 ± 2.1607bcd	43.14 ± 3.2674bcd	1.59 ± 0.312abcde	2.55 ± 0.1484abc	17.95 ± 1.8927bcde	Absent	0 ± 0a	Absent
			Cont27	High	Dark green	Oblong	Smooth	Truncate	Acute	Semi hollow	119.45 ± 4.7141bc	0.98 ± 0.0047ab	8.7 ± 0.6534bc	6.2 ± 0.2355abc	5 ± 0.7065ab	4.1 ± 0.34b	0.9 ± 0.17abc	14 ± 0.8165c	64.71 ± 2.1607bcd	54.74 ± 3.2674d	1.18 ± 0.1717a	2.65 ± 0.2494bc	23.35 ± 2.2867de	Absent	0 ± 0a	Absent
			Cont28	High	Light green	Oblong obovate	Smooth	Truncate	Acute	Semi hollow	127.56 ± 4.7141bcd	0.98 ± 0.0047ab	8 ± 0.6534bc	5.7 ± 0.2355ab	5 ± 0.7065ab	4.2 ± 0.34b	0.8 ± 0.17ab	13 ± 0.8165c	71.12 ± 2.1607cd	56.44 ± 3.2674d	1.26 ± 0.312ab	2.59 ± 0.1484abc	20.91 ± 1.8927cde	Absent	0 ± 0a	Absent
			Cont29	High	Dark green	Oblong	Smooth	Truncate	Acute	Semi hollow	130.12 ± 1.6996cd	0.98 ± 0.0047ab	8 ± 0.9428bc	5.7 ± 0.5437ab	7 ± 0.7065abc	5.5 ± 0.34bc	1.5 ± 0.17c	11 ± 0.8165bc	77.8 ± 3.3992cd	52.32 ± 3.2674cd	1.49 ± 0.1717abcd	2.55 ± 0.1007abc	18.95 ± 3.7712cde	Absent	0 ± 0a	Absent
			Cont30	High	Dark green	Oblong obovate	Smooth	Necked	Acute	Semi hollow	128.79 ± 5.4365cd	0.98 ± 0.0047ab	9 ± 0.8206c	5.6 ± 0.654ab	6 ± 0.654ab	5 ± 0.7065b	1 ± 0.0327abc	11 ± 0.4714bc	78.67 ± 4.3214cd	50.12 ± 2.8284cd	1.57 ± 0.2287abcde	2.56 ± 0.2494abc	19.44 ± 2.2867cde	Absent	0 ± 0a	Absent
			Site/Character	Fruit Density	Fruit Colour	Fruit Shape	Fruit Skin Texture	Fruit Base	Fruit Apex	Fruit Axis	Fruit Weight (g)	Specific Gravity	Fruit Length (cm)	Fruit Diameter (cm)	Fruit Rind Thickness (mm)	Albedo Thickness (mm)	Flavedo Thickness (mm)	Number of Segments	Fruit Pulp Weight (g)	Fruit Peel Weight (g)	Fruit Pulp : Peel Ratio	Pith Diameter (mm)	Length from Pith to Albedo (mm)	Seed Availability	Seed Number	Seed Colour
Tinsukia	Balijan	BL	BL1	Medium	Light green	Oblong	Smooth	Necked	Acute	Semi hollow	121.23 ± 5.4365bc	0.99 ± 0.0141b	8.4 ± 0.6534bc	3.9 ± 0.2355a	6 ± 0.5437ab	5.1 ± 0.2718bc	0.9 ± 0.0417abc	12 ± 0.9428c	81.98 ± 4.3214cde	39.25 ± 3.3417abcd	2.09 ± 0.312cde	2.37 ± 0.1484a	11.13 ± 1.8927a	Absent	0 ± 0a	Absent
			BL2	Low	Light green	Oblong	Smooth	Truncate	Acute	Semi hollow	109.52 ± 5.4365ab	0.98 ± 0.0047ab	7.7 ± 0.6534abc	5 ± 0.2355ab	7 ± 0.7065abc	5.8 ± 0.34bc	1.2 ± 0.0417bc	10 ± 0.9428ab	75.4 ± 4.3214cd	34.12 ± 3.3417abc	2.21 ± 0.1893de	2.43 ± 0.2287ab	15.57 ± 1.8927abcde	Absent	0 ± 0a	Absent
			BL3	Medium	Light green	Oblong obovate	Smooth	Truncate	Acute	Semi hollow	111.01 ± 5.4365ab	0.98 ± 0.0047ab	7.3 ± 0.6534abc	4.6 ± 0.2355a	5 ± 0.7065ab	4.2 ± 0.2718b	0.8 ± 0.0417ab	10 ± 0.9428ab	77.77 ± 4.3214cd	33.24 ± 3.3417abc	2.34 ± 0.1893e	2.41 ± 0.2494ab	15.59 ± 2.2867abcde	Absent	0 ± 0a	Absent
			BL4	High	Light green	Oblong obovate	Rough	Truncate	Acute	Semi hollow	124.41 ± 1.6996bcd	0.98 ± 0.0047ab	7.7 ± 0.8206abc	5.7 ± 0.654ab	8 ± 0.654bc	6.4 ± 0.7065c	1.6 ± 0.0327d	11 ± 0.4714bc	87.79 ± 3.3992def	36.62 ± 2.8284abc	2.4 ± 0.2287e	2.58 ± 0.2287abc	17.92 ± 1.8927bcde	Absent	0 ± 0a	Absent
			BL5	High	Light green	Oblong obovate	Smooth	Truncate	Mammiform	Semi hollow	132.05 ± 5.4365d	0.98 ± 0.0047ab	8.2 ± 0.8206bc	5.1 ± 0.654ab	7 ± 0.654abc	5.7 ± 0.2718bc	1.3 ± 0.0327c	13 ± 0.4714c	79.87 ± 4.3214cde	52.18 ± 2.8284cd	1.53 ± 0.312abcde	2.55 ± 0.1484abc	15.95 ± 1.8927abcde	Absent	0 ± 0a	Absent
	Bogapani	BGP	BGP1	High	Dark green	Oblong obovate	Smooth	Truncate	Acute	Semi hollow	127.47 ± 5.4365bcd	0.98 ± 0.0047ab	8.5 ± 0.8206bc	4.9 ± 0.654a	7 ± 0.654abc	5.8 ± 0.7065bc	1.2 ± 0.0327bc	13 ± 0.4714c	84.18 ± 4.3214cde	43.29 ± 2.8284bcd	1.95 ± 0.2287cde	2.54 ± 0.2287abc	14.96 ± 1.8927abcd	Absent	0 ± 0a	Absent
			BGP2	High	Dark green	Oblong	Rough	Truncate	Mammiform	Semi hollow	106.45 ± 5.4365a	0.98 ± 0.0047ab	7 ± 0.6534abc	5.4 ± 0.2355ab	5 ± 0.7065ab	4.2 ± 0.2718b	0.8 ± 0.0417ab	14 ± 0.9428c	70.11 ± 4.3214cd	36.34 ± 3.3417abc	1.93 ± 0.1893cde	2.51 ± 0.2494abc	19.49 ± 2.2867cde	Absent	0 ± 0a	Absent
			BGP3	High	Dark green	Oblong	Smooth	Truncate	Mammiform	Semi hollow	96.89 ± 5.4365a	0.99 ± 0.0141b	6.8 ± 0.8206ab	3.7 ± 0.654a	4 ± 0.5437a	3.5 ± 0.2718a	0.5 ± 0.0327a	10 ± 0.4714ab	66.77 ± 4.3214bcd	30.12 ± 2.8284ab	2.22 ± 0.2287de	2.37 ± 0.2494a	12.13 ± 2.2867ab	Absent	0 ± 0a	Absent
			BGP4	High	Dark green	Oblong obovate	Smooth	Truncate	Acute	Semi hollow	94.24 ± 5.4365a	0.99 ± 0.0047b	7.1 ± 0.8206abc	3.4 ± 0.654a	5 ± 0.654ab	4.3 ± 0.7065b	0.7 ± 0.0327ab	11 ± 0.4714bc	63 ± 4.3214a	31.24 ± 2.8284ab	2.02 ± 0.2287cde	2.43 ± 0.2287ab	9.57 ± 1.8927a	Absent	0 ± 0a	Absent
			BGP5	High	Dark green	Oblong	Smooth	Truncate	Acute	Solid	109.65 ± 5.4365ab	0.99 ± 0.0141b	7.5 ± 0.6534abc	5.1 ± 0.2355ab	7 ± 0.7065abc	5.9 ± 0.2718bc	1.1 ± 0.0417bc	11 ± 0.9428bc	78.38 ± 4.3214cd	31.27 ± 3.3417ab	2.51 ± 0.1893e	2.52 ± 0.2287abc	15.98 ± 1.8927abcde	Absent	0 ± 0a	Absent
	Doom Dooma	DD	DD1	High	Dark green	Oblong obovate	Smooth	Truncate	Acute	Semi hollow	130.12 ± 1.6996cd	0.98 ± 0.0047ab	8.2 ± 0.9428bc	4.4 ± 0.5437a	7 ± 0.7065abc	5.8 ± 0.34bc	1.2 ± 0.17bc	11 ± 0.8165bc	81.68 ± 3.3992cde	48.44 ± 3.2674cd	1.69 ± 0.1717bcde	2.36 ± 0.1007a	12.64 ± 3.7712ab	Absent	0 ± 0a	Absent
			DD2	Medium	Dark green	Oblong obovate	Smooth	Necked	Acute	Semi hollow	119.27 ± 5.4365bc	0.99 ± 0.0141b	7.9 ± 0.8206abc	4.7 ± 0.654a	6 ± 0.654ab	5 ± 0.7065b	1 ± 0.0327abc	11 ± 0.4714bc	81.91 ± 4.3214cde	37.36 ± 2.8284abcd	2.19 ± 0.312de	2.36 ± 0.2494a	15.14 ± 2.2867abcde	Absent	0 ± 0a	Absent
			DD3	High	Dark green	Oblong	Smooth	Necked	Acute	Semi hollow	134.36 ± 5.4365d	0.98 ± 0.0047ab	8.6 ± 0.8206bc	5.6 ± 0.654ab	8 ± 0.654bc	6.5 ± 0.2718c	1.5 ± 0.0327c	10 ± 0.4714ab	84.58 ± 4.3214cde	49.78 ± 2.8284cd	1.7 ± 0.312bcde	2.55 ± 0.1484abc	17.45 ± 1.8927bcde	Absent	0 ± 0a	Absent
			DD4	High	Dark green	Oblong	Smooth	Necked	Acute	Semi hollow	127.19 ± 5.4365bcd	0.98 ± 0.0047ab	7.5 ± 0.8206abc	5.2 ± 0.654ab	8 ± 0.654bc	6.4 ± 0.7065c	1.6 ± 0.0327d	12 ± 0.4714c	83.08 ± 4.3214cde	44.11 ± 2.8284bcd	1.88 ± 0.2287bcde	2.53 ± 0.2287abc	15.47 ± 1.8927abcde	Absent	0 ± 0a	Absent
			DD5	High	Dark green	Oblong	Smooth	Truncate	Acute	Semi hollow	131.27 ± 1.6996cd	0.98 ± 0.0047ab	7.7 ± 0.9428abc	5.9 ± 0.5437ab	7 ± 0.7065abc	5.8 ± 0.34bc	1.2 ± 0.17bc	12 ± 0.8165c	84.04 ± 3.3992cde	47.23 ± 3.2674cd	1.78 ± 0.1717bcde	2.61 ± 0.1007bc	19.89 ± 3.7712cde	Absent	0 ± 0a	Absent
	Gelapukhuri	GP	GP1	High	Dark green	Oblong obovate	Smooth	Truncate	Acute	Solid	107.47 ± 5.4365a	0.98 ± 0.0047ab	8 ± 0.8206bc	4.6 ± 0.654a	4 ± 0.654a	3.4 ± 0.7065a	0.6 ± 0.0327ab	10 ± 0.4714ab	67.8 ± 4.3214bcd	39.67 ± 2.8284abcd	1.71 ± 0.2287bcde	2.46 ± 0.2287ab	16.54 ± 1.8927bcde	Absent	0 ± 0a	Absent
			GP2	High	Light green	Oblong obovate	Rough	Truncate	Acute	Solid	118.37 ± 5.4365bc	0.98 ± 0.0047ab	8.1 ± 0.8206bc	5.3 ± 0.654ab	5 ± 0.654ab	4.2 ± 0.7065b	0.8 ± 0.0327ab	10 ± 0.4714ab	76.13 ± 4.3214cd	42.24 ± 2.8284bcd	1.8 ± 0.312bcde	2.49 ± 0.1484ab	19.01 ± 1.8927cde	Absent	0 ± 0a	Absent
			GP3	High	Light green	Oblong	Rough	Truncate	Acute	Semi hollow	105.44 ± 1.6996a	0.98 ± 0.0047ab	7.6 ± 0.9428abc	5.5 ± 0.5437ab	7 ± 0.7065abc	5.9 ± 0.2718bc	1.1 ± 0.17bc	10 ± 0.8165ab	66.74 ± 3.3992bcd	38.7 ± 3.2674abcd	1.73 ± 0.1717bcde	2.53 ± 0.1007abc	17.97 ± 3.7712bcde	Absent	0 ± 0a	Absent
			GP4	High	Light green	Oblong obovate	Rough	Necked	Acute	Semi hollow	140.36 ± 5.4365e	0.99 ± 0.0141b	8.4 ± 0.6534bc	4.8 ± 0.2355a	8 ± 0.7065bc	6.4 ± 0.34c	1.6 ± 0.0417d	13 ± 0.9428c	83.29 ± 4.3214cde	57.07 ± 3.3417d	1.46 ± 0.1893abcd	2.31 ± 0.2287a	13.69 ± 1.8927abc	Absent	0 ± 0a	Absent
			GP5	High	Light green	Oblong obovate	Smooth	Necked	Acute	Semi hollow	101.25 ± 5.4365a	0.98 ± 0.0047ab	7.4 ± 0.8206abc	5.3 ± 0.654ab	7 ± 0.654abc	5.8 ± 0.7065bc	1.2 ± 0.0327bc	11 ± 0.4714bc	69.03 ± 4.3214bcd	32.22 ± 2.8284abc	2.14 ± 0.2287de	2.56 ± 0.2287abc	16.94 ± 1.8927bcde	Absent	0 ± 0a	Absent
	Rajgarh	RJ	RJ1	High	Dark green	Oblong obovate	Smooth	Truncate	Mammiform	Semi hollow	89.69 ± 5.4365a	0.98 ± 0.0047ab	7 ± 0.8206abc	4.7 ± 0.654a	5 ± 0.654ab	4.2 ± 0.2718b	0.8 ± 0.0327ab	11 ± 0.4714bc	58.42 ± 4.3214abcd	31.27 ± 2.8284ab	1.87 ± 0.312bcde	2.51 ± 0.1484abc	15.99 ± 1.8927abcde	Absent	0 ± 0a	Absent
			RJ2	Medium	Light green	Oblong obovate	Smooth	Truncate	Acute	Semi hollow	73.49 ± 5.4365a	0.98 ± 0.0047ab	7.2 ± 0.6534abc	3.9 ± 0.2355a	6 ± 0.7065ab	4.9 ± 0.34b	1.1 ± 0.0417bc	10 ± 0.9428ab	42.82 ± 4.3214ab	30.67 ± 3.3417ab	1.4 ± 0.1893abcd	2.33 ± 0.2287a	11.17 ± 1.8927a	Absent	0 ± 0a	Absent
			RJ3	Medium	Dark green	Oblong obovate	Rough	Truncate	Acute	Semi hollow	135.62 ± 5.4365d	0.98 ± 0.0047ab	8.7 ± 0.8206bc	4.6 ± 0.654a	7 ± 0.654abc	5.6 ± 0.7065bc	1.4 ± 0.0327c	12 ± 0.4714c	85.17 ± 4.3214def	50.45 ± 2.8284cd	1.69 ± 0.2287bcde	2.41 ± 0.2287ab	13.59 ± 1.8927abc	Absent	0 ± 0a	Absent
			RJ4	Medium	Dark green	Oblong obovate	Rough	Necked	Acute	Semi hollow	119.21 ± 5.4365bc	0.99 ± 0.0047b	8.6 ± 0.8206bc	5 ± 0.654ab	7 ± 0.654abc	5.7 ± 0.7065bc	1.3 ± 0.0327c	12 ± 0.4714c	84.63 ± 4.3214cde	34.58 ± 2.8284abc	2.45 ± 0.2287e	2.53 ± 0.2494abc	15.47 ± 2.2867abcde	Absent	0 ± 0a	Absent
			RJ5	Medium	Dark green	Oblong obovate	Smooth	Truncate	Acute	Solid	128.14 ± 1.6996cd	0.98 ± 0.0047ab	7.8 ± 0.9428abc	5.7 ± 0.5437ab	6 ± 0.7065ab	5.1 ± 0.34bc	0.9 ± 0.17abc	12 ± 0.8165c	85.45 ± 3.3992def	42.69 ± 3.2674bcd	2 ± 0.1717f	2.57 ± 0.1007abc	19.93 ± 3.7712cde	Absent	0 ± 0a	Absent
	Simaluguri	SMR	SMR1	Low	Dark green	oblong	Smooth	Truncate	Acute	Semi hollow	106.45 ± 4.7141a	0.98 ± 0.0047ab	7.3 ± 0.6534abc	4.7 ± 0.2355a	5 ± 0.5437ab	4.2 ± 0.2718b	0.8 ± 0.17ab	14 ± 0.8165c	68.01 ± 2.1607bcd	38.44 ± 3.2674abcd	1.77 ± 0.1717bcde	2.46 ± 0.2494ab	16.04 ± 2.2867bcde	Absent	0 ± 0a	Absent
			SMR2	High	Light green	oblong	Bumpy	Truncate	Mammiform	Semi hollow	85.96 ± 4.7141a	0.98 ± 0.0047ab	7.2 ± 0.6534abc	3.9 ± 0.2355a	5 ± 0.7065ab	4.1 ± 0.34b	0.9 ± 0.17abc	10 ± 0.8165ab	49.22 ± 2.1607abc	36.74 ± 3.2674abc	1.34 ± 0.1717ab	2.31 ± 0.2494a	12.19 ± 2.2867ab	Absent	0 ± 0a	Absent
			SMR3	High	Light green	oblong	Smooth	Truncate	Mammiform	Semi hollow	122.78 ± 1.6996bcd	0.98 ± 0.0047ab	8.3 ± 0.9428bc	5 ± 0.5437ab	7 ± 0.5437abc	5.7 ± 0.2718bc	1.3 ± 0.17c	11 ± 0.8165bc	78.71 ± 3.3992cd	44.07 ± 3.2674bcd	1.79 ± 0.1717bcde	2.46 ± 0.1007ab	15.54 ± 3.7712abcde	Absent	0 ± 0a	Absent
			SMR4	High	Dark green	Oblong obovate	Smooth	Truncate	Mammiform	Semi hollow	131.35 ± 4.7141cd	0.98 ± 0.0047ab	8.5 ± 0.6534bc	5.2 ± 0.2355ab	8 ± 0.5437bc	6.3 ± 0.2718c	1.7 ± 0.17d	11 ± 0.8165bc	81.61 ± 2.1607cde	49.74 ± 3.2674cd	1.64 ± 0.1717bcde	2.51 ± 0.2494abc	15.49 ± 2.2867abcde	Absent	0 ± 0a	Absent
			SMR5	Medium	Dark green	Oblong obovate	Smooth	Truncate	Acute	Semi hollow	117.24 ± 5.4365b	0.98 ± 0.0047ab	8.8 ± 0.6534bc	5.7 ± 0.2355ab	6 ± 0.7065ab	4.9 ± 0.2718b	1.1 ± 0.0417bc	11 ± 0.9428bc	77.66 ± 4.3214cd	39.58 ± 3.3417abcd	1.96 ± 0.1893cde	2.59 ± 0.2287abc	19.91 ± 1.8927cde	Absent	0 ± 0a	Absent
Site/ Districts	Locations	Population Code	Accession Code	Fruit Density	Fruit Colour	Fruit Shape	Fruit Skin Texture	Fruit Base	Fruit Apex	Fruit Axis	Fruit Weight (g)	Specific Gravity	Fruit Length (cm)	Fruit Diameter (cm)	Fruit Rind Thickness (mm)	Albedo Thickness (mm)	Flavedo Thickness (mm)	Number of Segments	Fruit Pulp Weight (g)	Fruit Peel Weight (g)	Fruit Pulp : Peel Ratio	Pith Diameter (mm)	Length from Pith to Albedo (mm)	Seed Availability	Seed Number	Seed Colour
Dhemaji	Kani Bil	KNB	KNB1	High	Light green	Oblong obovate	Smooth	Truncate	Acute	Semi hollow	120.93 ± 5.4365bc	0.98 ± 0.0047ab	9.5 ± 0.6534c	5.1 ± 0.2355ab	7 ± 0.5437abc	5.8 ± 0.2718bc	1.2 ± 0.0417bc	11 ± 0.9428bc	76.84 ± 4.3214cd	44.09 ± 3.3417bcd	1.74 ± 0.1893bcde	2.51 ± 0.2287abc	15.99 ± 1.8927abcde	Absent	0 ± 0a	Absent
			KNB2	High	Dark green	Oblong obovate	Smooth	Truncate	Acute	Semi hollow	106.84 ± 1.6996a	0.98 ± 0.0047ab	8.2 ± 0.9428bc	5.4 ± 0.5437ab	5 ± 0.5437ab	4.2 ± 0.34b	0.8 ± 0.17ab	11 ± 0.8165bc	65.63 ± 3.3992bcd	41.21 ± 3.2674bcd	1.59 ± 0.312abcde	2.53 ± 0.1484abc	19.47 ± 1.8927cde	Absent	0 ± 0a	Absent
			KNB3	High	Dark green	Oblong obovate	Rough	Truncate	Acute	Semi hollow	140.25 ± 4.7141e	0.99 ± 0.0141b	9.6 ± 0.6534c	5 ± 0.2355ab	7 ± 0.7065abc	5.8 ± 0.34bc	1.2 ± 0.17bc	12 ± 0.8165c	88.24 ± 2.1607def	52.01 ± 3.2674cd	1.7 ± 0.1717bcde	2.52 ± 0.1007abc	15.48 ± 3.7712abcde	Absent	0 ± 0a	Absent
			KNB4	High	Dark green	Oblong obovate	Smooth	Necked	Acute	Semi hollow	117.42 ± 4.7141b	0.98 ± 0.0047ab	8.5 ± 0.6534bc	6.1 ± 0.2355abc	6 ± 0.7065ab	4.9 ± 0.34b	1.1 ± 0.17bc	10 ± 0.8165ab	77.74 ± 2.1607cd	39.68 ± 3.2674abcd	1.96 ± 0.1717cde	2.63 ± 0.1007bc	21.87 ± 3.7712cde	Absent	0 ± 0a	Absent
			KNB5	High	Dark green	Oblong obovate	Smooth	Truncate	Mammiform	Semi hollow	87.57 ± 5.4365a	0.98 ± 0.0047ab	9.4 ± 0.8206c	5.7 ± 0.654ab	5 ± 0.654ab	4.3 ± 0.7065b	0.7 ± 0.0327ab	10 ± 0.4714ab	51.9 ± 4.3214abc	35.67 ± 2.8284abc	1.46 ± 0.2287abcd	2.59 ± 0.2287abc	20.91 ± 1.8927cde	Absent	0 ± 0a	Absent
	Laomuri	LMR	LMR1	Medium	Light green	Oblong	Smooth	Truncate	Mammiform	Semi hollow	113.4 ± 4.7141b	0.98 ± 0.0047ab	9 ± 0.6534c	7.1 ± 0.2355bc	6 ± 0.7065ab	5.1 ± 0.34bc	0.9 ± 0.17abc	10 ± 0.8165ab	74.33 ± 2.1607cd	39.07 ± 3.2674abcd	1.9 ± 0.1717cde	2.69 ± 0.1007bc	26.81 ± 3.7712e	Absent	0 ± 0a	Absent
			LMR2	High	Light green	Oblong	Smooth	Truncate	Acute	Semi hollow	97.86 ± 4.7141a	0.98 ± 0.0047ab	8.5 ± 0.6534bc	5.9 ± 0.2355ab	7 ± 0.7065abc	5.8 ± 0.34bc	1.2 ± 0.17bc	10 ± 0.8165ab	56.84 ± 2.1607abcd	41.02 ± 3.2674bcd	1.39 ± 0.312ab	2.57 ± 0.1484abc	19.93 ± 1.8927cde	Absent	0 ± 0a	Absent
			LMR3	High	Light green	Oblong obovate	Rough	Truncate	Acute	Semi hollow	124.21 ± 1.6996bcd	0.98 ± 0.0047ab	8.1 ± 0.9428bc	6.4 ± 0.5437abc	6 ± 0.7065ab	4.9 ± 0.34b	1.1 ± 0.17bc	11 ± 0.8165bc	87.54 ± 3.3992def	36.67 ± 3.2674abc	2.39 ± 0.312e	2.66 ± 0.1484bc	23.34 ± 1.8927de	Absent	0 ± 0a	Absent
			LMR4	High	Dark green	Oblong obovate	Rough	Truncate	Mammiform	Semi hollow	136.67 ± 8.165d	0.99 ± 0.0047b	8.5 ± 0.5437bc	5.5 ± 0.5437ab	7 ± 0.7065abc	5.6 ± 0.34bc	1.4 ± 0.3266c	11 ± 0.8165bc	89.45 ± 4.0825def	47.22 ± 3.3417cd	1.89 ± 0.1717bcde	2.56 ± 0.1007abc	17.94 ± 3.7712bcde	Absent	0 ± 0a	Absent
			LMR5	Medium	Dark green	Oblong obovate	Rough	Necked	Acute	Semi hollow	142.77 ± 8.165e	0.99 ± 0.0047b	8.5 ± 0.5437bc	7.5 ± 0.5437bc	8 ± 0.7065bc	6.4 ± 0.34c	1.6 ± 0.3266d	11 ± 0.8165bc	87.02 ± 4.0825def	55.75 ± 3.3417d	1.56 ± 0.1717abcde	2.72 ± 0.1007c	26.78 ± 3.7712e	Absent	0 ± 0a	Absent
	Kumar Gaon	KG	KG1	High	Light green	Oblong obovate	Smooth	Necked	Acute	Semi hollow	119.14 ± 5.4365bc	0.98 ± 0.0047ab	8.7 ± 0.8206bc	6.1 ± 0.654abc	6 ± 0.654ab	4.9 ± 0.7065b	1.1 ± 0.0327bc	12 ± 0.4714c	77.87 ± 4.3214cd	41.27 ± 2.8284bcd	1.89 ± 0.2287bcde	2.66 ± 0.2287bc	21.84 ± 1.8927cde	Absent	0 ± 0a	Absent
			KG2	Medium	Light green	Oblong	Rough	Necked	Acute	Semi hollow	109.36 ± 8.165ab	0.99 ± 0.0047b	8 ± 0.5437bc	6 ± 0.5437abc	6 ± 0.7065ab	5 ± 0.34b	1 ± 0.3266abc	12 ± 0.8165c	69.28 ± 4.0825bcd	40.08 ± 3.3417bcd	1.73 ± 0.1717bcde	2.63 ± 0.1007bc	21.37 ± 3.7712cde	Absent	0 ± 0a	Absent
			KG3	High	Light green	Oblong obovate	Smooth	Truncate	Mammiform	Solid	124.74 ± 8.165bcd	0.98 ± 0.0047ab	8.7 ± 0.6534bc	6 ± 0.2355abc	7 ± 0.5437abc	5.8 ± 0.2718bc	1.2 ± 0.0417bc	10 ± 0.9428ab	77.49 ± 4.0825cd	47.25 ± 3.3417cd	1.64 ± 0.1893bcde	2.61 ± 0.2287bc	20.39 ± 1.8927cde	Absent	0 ± 0a	Absent
			KG4	High	Dark green	Oblong obovate	Rough	Necked	Acute	Semi hollow	110.29 ± 4.7141ab	0.98 ± 0.0047ab	8.1 ± 0.6534bc	5.7 ± 0.2355ab	5 ± 0.5437ab	4.2 ± 0.2718b	0.8 ± 0.17ab	14 ± 0.8165c	71.6 ± 2.1607cd	38.69 ± 3.2674abcd	1.85 ± 0.1717bcde	2.56 ± 0.1007abc	20.94 ± 3.7712cde	Absent	0 ± 0a	Absent
			KG5	High	Dark green	Oblong obovate	Smooth	Truncate	Acute	Semi hollow	95.52 ± 8.165a	0.98 ± 0.0047ab	7.8 ± 0.5437abc	5.4 ± 0.5437ab	6 ± 0.5437ab	5 ± 0.2718b	1 ± 0.3266abc	11 ± 0.8165bc	51.18 ± 4.0825abc	44.34 ± 3.3417bcd	1.15 ± 0.1717a	2.53 ± 0.1007abc	18.47 ± 3.7712cde	Absent	0 ± 0a	Absent
	Kula Pathar	KPR	KPR1	High	Dark green	Oblong obovate	Smooth	Truncate	Acute	Semi hollow	130.25 ± 1.6996cd	0.98 ± 0.0141ab	8.4 ± 0.9428bc	5.9 ± 0.5437ab	6 ± 0.5437ab	4.9 ± 0.2718b	1.1 ± 0.17bc	11 ± 0.8165bc	80.48 ± 3.3992cde	49.77 ± 3.2674cd	1.62 ± 0.1717bcde	2.58 ± 0.1007abc	20.92 ± 3.7712cde	Absent	0 ± 0a	Absent
			KPR2	High	Dark green	Oblong	Smooth	Necked	Acute	Solid	129.39 ± 8.165cd	0.98 ± 0.0047ab	8.7 ± 0.6534bc	6.2 ± 0.2355abc	7 ± 0.5437abc	5.7 ± 0.2718bc	1.3 ± 0.0417c	13 ± 0.9428c	87.18 ± 4.0825def	42.21 ± 3.3417bcd	2.07 ± 0.1893cde	2.66 ± 0.2287bc	21.34 ± 1.8927cde	Absent	0 ± 0a	Absent
			KPR3	Medium	Dark green	Oblong	Smooth	Necked	Acute	Semi hollow	117.61 ± 4.7141b	0.98 ± 0.0047ab	8 ± 0.6534bc	6.4 ± 0.2355abc	5 ± 0.7065ab	4.3 ± 0.34b	0.7 ± 0.17ab	10 ± 0.8165ab	79.29 ± 2.1607cde	38.32 ± 3.2674abcd	2.07 ± 0.1717cde	2.68 ± 0.1007bc	24.32 ± 3.7712de	Absent	0 ± 0a	Absent
			KPR4	High	Light green	Oblong	Smooth	Truncate	Mammiform	Semi hollow	75.69 ± 8.165a	0.99 ± 0.0047b	7.6 ± 0.5437abc	5.1 ± 0.5437ab	5 ± 0.5437ab	4.4 ± 0.2718b	0.6 ± 0.3266ab	10 ± 0.8165ab	41.17 ± 4.0825ab	34.52 ± 3.3417abc	1.19 ± 0.1717a	2.54 ± 0.2494abc	17.96 ± 2.2867bcde	Absent	0 ± 0a	Absent
			KPR5	High	Light green	Oblong	Smooth	Truncate	Mammiform	Semi hollow	82.7 ± 1.6996a	0.98 ± 0.0047ab	7.9 ± 0.9428abc	5.5 ± 0.5437ab	6 ± 0.5437ab	5 ± 0.2718b	1 ± 0.17abc	11 ± 0.8165bc	44.85 ± 3.3992ab	37.85 ± 3.2674abcd	1.19 ± 0.1717a	2.56 ± 0.1007abc	18.94 ± 3.7712cde	Absent	0 ± 0a	Absent
	Ajuha	AJH	AJH1	Medium	Light green	Oblong obovate	Rough	Necked	Round	Semi hollow	96.67 ± 8.165a	0.98 ± 0.0047ab	8 ± 0.5437bc	5.8 ± 0.5437ab	6 ± 0.5437ab	4.9 ± 0.2718b	1.1 ± 0.3266bc	11 ± 0.8165bc	56.98 ± 4.0825abcd	39.69 ± 3.3417abcd	1.44 ± 0.1717abcd	2.59 ± 0.1007abc	20.41 ± 3.7712cde	Absent	0 ± 0a	Absent
			AJH2	High	Dark green	Oblong obovate	Rough	Truncate	Acute	Semi hollow	144.65 ± 3.267e	0.98 ± 0.0047ab	9.6 ± 0.5437c	6.9 ± 0.5437abc	8 ± 0.7065bc	6.3 ± 0.34c	1.7 ± 0.3266d	11 ± 0.8165bc	89.33 ± 3.267def	55.32 ± 3.3417d	1.62 ± 0.1717bcde	2.73 ± 0.2494c	23.77 ± 2.2867de	Absent	0 ± 0a	Absent
			AJH3	High	Dark green	Oblong obovate	Smooth	Truncate	Acute	Solid	122.85 ± 8.165bcd	0.98 ± 0.0047ab	8.2 ± 0.5437bc	6 ± 0.5437abc	7 ± 0.5437abc	5.7 ± 0.2718bc	1.3 ± 0.3266c	11 ± 0.8165bc	79.63 ± 4.0825cde	43.22 ± 3.3417bcd	1.84 ± 0.1717bcde	2.59 ± 0.2494abc	20.41 ± 2.2867cde	Absent	0 ± 0a	Absent
			AJH4	Medium	Dark green	Oblong obovate	Smooth	Truncate	Acute	Solid	75.55 ± 1.6996a	0.99 ± 0.0047b	8 ± 0.9428bc	5 ± 0.5437ab	5 ± 0.5437ab	4.2 ± 0.2718b	0.8 ± 0.17ab	9 ± 0.8165a	42.45 ± 3.3992ab	33.1 ± 3.2674abc	1.28 ± 0.312ab	2.48 ± 0.1484ab	17.52 ± 1.8927bcde	Absent	0 ± 0a	Absent
			AJH5	High	Dark green	Oblong obovate	Rough	Truncate	Acute	Semi hollow	131.32 ± 3.267cd	0.98 ± 0.0047ab	8.3 ± 0.5437bc	6 ± 0.5437abc	6 ± 0.5437ab	4.9 ± 0.2718b	1.1 ± 0.3266bc	12 ± 0.8165c	84.93 ± 3.267cde	46.39 ± 3.3417cd	1.83 ± 0.312bcde	2.63 ± 0.1484bc	21.37 ± 1.8927cde	Absent	0 ± 0a	Absent
	Raichapori	RCP	RCP1	Medium	Dark green	Oblong obovate	Smooth	Truncate	Acute	Semi hollow	134.57 ± 3.267d	0.98 ± 0.0047ab	8.4 ± 0.5437bc	6.7 ± 0.5437abc	6 ± 0.5437ab	5 ± 0.2718b	1 ± 0.3266abc	13 ± 0.8165c	87.64 ± 3.267def	46.93 ± 3.3417cd	1.87 ± 0.1717bcde	2.68 ± 0.1007bc	24.82 ± 3.7712de	Absent	0 ± 0a	Absent
			RCP2	Low	Dark green	Oblong obovate	Smooth	Necked	Round	Semi hollow	115.74 ± 8.165b	0.98 ± 0.0141ab	8.1 ± 0.6534bc	6.1 ± 0.2355abc	7 ± 0.7065abc	5.8 ± 0.34bc	1.2 ± 0.0417bc	13 ± 0.9428c	74.55 ± 4.0825cd	41.19 ± 3.3417bcd	1.81 ± 0.1893bcde	2.65 ± 0.2287bc	20.85 ± 1.8927cde	Absent	0 ± 0a	Absent
			RCP3	High	Dark green	Oblong	Smooth	Truncate	Acute	Semi hollow	94.77 ± 8.165a	0.98 ± 0.0047ab	7.9 ± 0.5437abc	5.2 ± 0.5437ab	5 ± 0.5437ab	4.2 ± 0.2718b	0.8 ± 0.3266ab	10 ± 0.8165ab	56.65 ± 4.0825abcd	38.12 ± 3.3417abcd	1.49 ± 0.1717abcd	2.54 ± 0.1007abc	18.46 ± 3.7712cde	Absent	0 ± 0a	Absent
			RCP4	High	Dark green	Oblong obovate	Smooth	Necked	Mammiform	Semi hollow	74.68 ± 5.4365a	0.98 ± 0.0047ab	7.9 ± 0.8206abc	5 ± 0.654ab	6 ± 0.654ab	5 ± 0.2718b	1 ± 0.0327abc	11 ± 0.4714bc	48.23 ± 4.3214abc	26.45 ± 2.8284ab	1.82 ± 0.2287bcde	2.49 ± 0.2287ab	16.51 ± 1.8927bcde	Absent	0 ± 0a	Absent
			RCP5	Medium	Dark green	Oblong obovate	Smooth	Necked	Acute	Semi hollow	120.34 ± 4.7141bc	0.99 ± 0.0047b	8.1 ± 0.6534bc	6.5 ± 0.2355abc	7 ± 0.7065abc	5.7 ± 0.34bc	1.3 ± 0.17c	11 ± 0.8165bc	75.03 ± 2.1607cd	45.31 ± 3.2674cd	1.66 ± 0.1717bcde	2.73 ± 0.1007c	22.77 ± 3.7712de	Absent	0 ± 0a	Absent
Site/ Districts	Locations	Population Code	Accession Code	Fruit Density	Fruit Colour	Fruit Shape	Fruit Skin Texture	Fruit Base	Fruit Apex	Fruit Axis	Fruit Weight (g)	Specific Gravity	Fruit Length (cm)	Fruit Diameter (cm)	Fruit Rind Thickness (mm)	Albedo Thickness (mm)	Flavedo Thickness (mm)	Number of Segments	Fruit Pulp Weight (g)	Fruit Peel Weight (g)	Fruit Pulp : Peel Ratio	Pith Diameter (mm)	Length from Pith to Albedo (mm)	Seed Availability	Seed Number	Seed Colour
Lakhimpur	Balijan	BLJ	BLJ1	Medium	Light green	Oblong obovate	Rough	Truncate	Acute	Semi hollow	158.47 ± 4.7141f	0.98 ± 0.0047ab	10.5 ± 0.6534c	5.5 ± 0.2355ab	9 ± 0.7065bcd	7.1 ± 0.34cd	1.9 ± 0.17d	13 ± 0.8165c	95.06 ± 2.1607ef	63.41 ± 3.2674e	1.5 ± 0.1717abcde	2.68 ± 0.1007bc	15.82 ± 3.7712abcde	Absent	0 ± 0a	Absent
			BLJ2	Medium	Dark green	Oblong obovate	Rough	Truncate	Round	Semi hollow	117.15 ± 5.4365b	0.98 ± 0.0047ab	9.1 ± 0.8206c	5.1 ± 0.654ab	6 ± 0.654ab	5.1 ± 0.7065bc	0.9 ± 0.0327abc	10 ± 0.4714ab	69.96 ± 4.3214bcd	47.19 ± 2.8284cd	1.48 ± 0.2287abcd	2.43 ± 0.2287ab	17.07 ± 1.8927bcde	Absent	0 ± 0a	Absent
			BLJ3	Medium	Light green	Oblong	Bumpy	Truncate	Acute	Solid	124.19 ± 8.165bcd	0.98 ± 0.0047ab	9.3 ± 0.5437c	5 ± 0.5437ab	5 ± 0.7065ab	4.3 ± 0.7065b	0.7 ± 0.3266ab	10 ± 0.8165ab	72.9 ± 4.0825cd	51.29 ± 3.3417cd	1.42 ± 0.1717abcd	2.55 ± 0.1007abc	17.45 ± 3.7712bcde	Absent	0 ± 0a	Absent
			BLJ4	High	Dark green	Oblong obovate	Smooth	Truncate	Round	Semi hollow	148.77 ± 8.165ef	0.98 ± 0.0047ab	9.8 ± 0.5437c	5.3 ± 0.5437ab	6 ± 0.7065ab	5.1 ± 0.34bc	0.9 ± 0.3266abc	11 ± 0.8165bc	91.35 ± 4.0825ef	57.42 ± 3.3417d	1.59 ± 0.312abcde	2.39 ± 0.1484a	18.11 ± 1.8927cde	Absent	0 ± 0a	Absent
			BLJ5	Medium	Dark green	Oblong obovate	Smooth	Necked	Acute	Solid	119.48 ± 4.7141bc	0.98 ± 0.0047ab	9.2 ± 0.6534c	5 ± 0.2355ab	6 ± 0.5437ab	5 ± 0.2718b	1 ± 0.17abc	10 ± 0.8165ab	68.44 ± 2.1607bcd	51.04 ± 3.2674cd	1.34 ± 0.312ab	2.68 ± 0.1484bc	16.32 ± 1.8927bcde	Absent	0 ± 0a	Absent
	Borbil	BOB	BOB1	Low	Dark green	Oblong	Bumpy	Necked	Round	Semi hollow	148.01 ± 3.267ef	0.98 ± 0.0047ab	9.7 ± 0.5437c	5.5 ± 0.5437ab	6 ± 0.7065ab	4.9 ± 0.34b	1.1 ± 0.3266bc	12 ± 0.8165c	86.82 ± 3.267def	61.19 ± 3.3417e	1.42 ± 0.312abcd	2.63 ± 0.1484bc	18.87 ± 1.8927cde	Absent	0 ± 0a	Absent
			BOB2	High	Light green	Oblong obovate	Rough	Necked	Mammiform	Solid	117.15 ± 8.165b	0.98 ± 0.0047ab	8.9 ± 0.5437bc	5 ± 0.5437ab	5 ± 0.654ab	4.3 ± 0.7065b	0.7 ± 0.3266ab	10 ± 0.8165ab	67.72 ± 4.0825bcd	49.43 ± 3.3417cd	1.37 ± 0.1717ab	2.32 ± 0.1007a	17.68 ± 3.7712bcde	Absent	0 ± 0a	Absent
			BOB3	Medium	Dark green	Oblong	Smooth	Truncate	Acute	Semi hollow	152.19 ± 8.165f	0.98 ± 0.0047ab	10 ± 0.5437d	5.8 ± 0.5437ab	8 ± 0.7065bc	6.4 ± 0.7065c	1.6 ± 0.3266d	12 ± 0.8165c	90.02 ± 4.0825def	62.17 ± 3.3417e	1.45 ± 0.1717abcd	2.58 ± 0.1007abc	18.42 ± 3.7712cde	Absent	0 ± 0a	Absent
			BOB4	High	Light green	Oblong obovate	Rough	Truncate	Acute	Semi hollow	134.19 ± 1.6996d	0.98 ± 0.0047ab	9.5 ± 0.9428c	5.6 ± 0.5437ab	6 ± 0.7065ab	5.1 ± 0.2718bc	0.9 ± 0.17abc	11 ± 0.8165bc	85.01 ± 3.3992def	49.18 ± 3.2674cd	1.73 ± 0.312bcde	2.53 ± 0.1484abc	19.47 ± 1.8927cde	Absent	0 ± 0a	Absent
			BOB5	High	Light green	Oblong	Smooth	Truncate	Mammiform	Solid	139.19 ± 3.267e	0.98 ± 0.0047ab	9.5 ± 0.5437c	5.3 ± 0.5437ab	6 ± 0.5437ab	4.9 ± 0.2718b	1.1 ± 0.3266bc	11 ± 0.8165bc	83.08 ± 3.267cde	56.11 ± 3.3417d	1.48 ± 0.1717abcd	2.51 ± 0.1007abc	17.99 ± 3.7712bcde	Absent	0 ± 0a	Absent
	Gamchuk	GMK	GMK1	Medium	Dark green	Oblong obovate	Bumpy	Necked	Mammiform	Semi hollow	111.11 ± 3.267ab	0.98 ± 0.0047ab	8.9 ± 0.5437bc	5.2 ± 0.5437ab	9 ± 0.7065bcd	6.6 ± 0.34c	2.4 ± 0.3266e	10 ± 0.8165ab	71.94 ± 3.267cd	39.17 ± 3.3417abcd	1.84 ± 0.312bcde	2.51 ± 0.1484abc	14.49 ± 1.8927abcd	Absent	0 ± 0a	Absent
			GMK2	Low	Light green	Oblong	Bumpy	Necked	Round	Semi hollow	119.35 ± 3.267bc	0.98 ± 0.0047ab	8.8 ± 0.5437bc	5 ± 0.5437ab	5 ± 0.654ab	4.2 ± 0.7065b	0.8 ± 0.3266ab	10 ± 0.8165ab	76.16 ± 3.267cd	43.19 ± 3.3417bcd	1.76 ± 0.1717bcde	2.48 ± 0.1007ab	17.52 ± 3.7712bcde	Absent	0 ± 0a	Absent
			GMK3	Medium	Light green	Oblong obovate	Smooth	Truncate	Mammiform	Solid	106.75 ± 8.165a	0.98 ± 0.0047ab	8.6 ± 0.5437bc	4.9 ± 0.5437a	5 ± 0.5437ab	4.4 ± 0.2718b	0.6 ± 0.3266ab	10 ± 0.8165ab	62.58 ± 4.0825bcd	44.17 ± 3.3417bcd	1.42 ± 0.1717abcd	2.46 ± 0.2494ab	17.04 ± 2.2867bcde	Absent	0 ± 0a	Absent
			GMK4	Medium	Dark green	Oblong obovate	Rough	Truncate	Acute	Semi hollow	123.97 ± 1.6996bcd	0.98 ± 0.0047ab	9.1 ± 0.9428c	5.3 ± 0.5437ab	6 ± 0.7065ab	5 ± 0.34b	1 ± 0.17abc	11 ± 0.8165bc	72.78 ± 3.3992cd	51.19 ± 3.2674cd	1.42 ± 0.1717abcd	2.51 ± 0.2494abc	17.99 ± 2.2867bcde	Absent	0 ± 0a	Absent
			GMK5	Low	Dark green	Oblong obovate	Smooth	Necked	Mammiform	Semi hollow	130.21 ± 8.165cd	0.98 ± 0.0047ab	9.5 ± 0.5437c	5.2 ± 0.5437ab	6 ± 0.7065ab	4.9 ± 0.2718b	1.1 ± 0.3266bc	12 ± 0.8165c	74.7 ± 4.0825cd	55.51 ± 3.3417d	1.35 ± 0.1717ab	2.49 ± 0.1007ab	17.51 ± 3.7712bcde	Absent	0 ± 0a	Absent
	Amguri	AGI	AGI1	Medium	Light green	Eliptical	Smooth	Truncate	Acute	Solid	109.71 ± 3.267ab	0.98 ± 0.0047ab	8.9 ± 0.5437bc	5 ± 0.5437ab	5 ± 0.654ab	4.2 ± 0.7065b	0.8 ± 0.3266ab	10 ± 0.8165ab	63.6 ± 3.267bcd	46.11 ± 3.3417cd	1.38 ± 0.312ab	2.48 ± 0.1484ab	17.52 ± 1.8927bcde	Absent	0 ± 0a	Absent
			AGI2	High	Light green	Oblong	Rough	Necked	Mammiform	Semi hollow	139.48 ± 8.165e	0.98 ± 0.0047ab	9.4 ± 0.5437c	5.4 ± 0.5437ab	7 ± 0.5437abc	5.3 ± 0.2718bc	1.7 ± 0.3266d	11 ± 0.8165bc	86.31 ± 4.0825def	53.17 ± 3.3417cd	1.62 ± 0.312bcde	2.52 ± 0.1484abc	17.48 ± 1.8927bcde	Absent	0 ± 0a	Absent
			AGI3	Medium	Dark green	Eliptical	Smooth	Truncate	Acute	Semi hollow	121.42 ± 4.7141bc	0.98 ± 0.0047ab	9.3 ± 0.6534c	5.2 ± 0.2355ab	6 ± 0.7065ab	5 ± 0.34b	1 ± 0.17abc	11 ± 0.8165bc	64.95 ± 2.1607bcd	56.47 ± 3.2674d	1.15 ± 0.312a	2.51 ± 0.1484abc	17.49 ± 1.8927bcde	Absent	0 ± 0a	Absent
			AGI4	High	Light green	Oblong obovate	Rough	Truncate	Round	Solid	127.32 ± 8.165bcd	0.98 ± 0.0047ab	9.5 ± 0.5437c	5.1 ± 0.5437ab	8 ± 0.654bc	6.3 ± 0.7065c	1.7 ± 0.3266d	12 ± 0.8165c	79.4 ± 4.0825cde	47.92 ± 3.3417cd	1.66 ± 0.312bcde	2.51 ± 0.2494abc	14.99 ± 2.2867abcd	Absent	0 ± 0a	Absent
			AGI5	Medium	Dark green	Oblong	Rough	Necked	Acute	Semi hollow	147.43 ± 8.165ef	0.98 ± 0.0047ab	10.2 ± 0.5437c	5.5 ± 0.5437ab	10 ± 0.5437cd	7.7 ± 0.2718cd	2.3 ± 0.3266de	12 ± 0.8165c	93.99 ± 4.0825ef	53.44 ± 3.3417cd	1.76 ± 0.312bcde	2.56 ± 0.1484abc	14.94 ± 1.8927abcd	Absent	0 ± 0a	Absent
	Kaliagaon	KLG	KLG1	Medium	Light green	Obovate	Smooth	Necked	Mammiform	Semi hollow	127.48 ± 8.165bcd	0.98 ± 0.0047ab	9.4 ± 0.5437c	5.2 ± 0.5437ab	6 ± 0.7065ab	4.7 ± 0.34b	1.3 ± 0.3266c	11 ± 0.8165bc	74.31 ± 4.0825cd	53.17 ± 3.3417cd	1.4 ± 0.1717abcd	2.55 ± 0.1007abc	17.45 ± 3.7712bcde	Absent	0 ± 0a	Absent
			KLG2	Medium	Dark green	Oblong	Rough	Truncate	Acute	Semi hollow	121.21 ± 1.6996bc	0.98 ± 0.0047ab	9.3 ± 0.9428c	5.2 ± 0.5437ab	7 ± 0.654abc	5.6 ± 0.7065bc	1.4 ± 0.17c	11 ± 0.8165bc	74.02 ± 3.3992cd	47.19 ± 3.2674cd	1.57 ± 0.1717abcde	2.55 ± 0.2494abc	16.45 ± 2.2867bcde	Absent	0 ± 0a	Absent
			KLG3	Medium	Light green	Obovate	Smooth	Truncate	Mammiform	Solid	139.11 ± 8.165e	0.98 ± 0.0047ab	9.8 ± 0.5437c	5.5 ± 0.5437ab	7 ± 0.7065abc	5.6 ± 0.2718bc	1.4 ± 0.3266c	12 ± 0.8165c	80.92 ± 4.0825cde	58.19 ± 3.3417de	1.39 ± 0.1717ab	2.61 ± 0.2494bc	17.89 ± 2.2867bcde	Absent	0 ± 0a	Absent
			KLG4	High	Dark green	Oblong obovate	Rough	Necked	Round	Semi hollow	142.11 ± 8.165e	0.98 ± 0.0047ab	10 ± 0.543710	5.9 ± 0.5437ab	8 ± 0.5437bc	6.1 ± 0.2718c	1.9 ± 0.3266d	12 ± 0.8165c	85.24 ± 4.0825def	56.87 ± 3.3417d	1.5 ± 0.1717abcde	2.63 ± 0.1007bc	18.87 ± 3.7712cde	Absent	0 ± 0a	Absent
			KLG5	High	Light green	Oblong	Rough	Truncate	Acute	Semi hollow	127.11 ± 8.165bcd	0.98 ± 0.0047ab	9.4 ± 0.5437c	5.2 ± 0.5437ab	6 ± 0.7065ab	4.7 ± 0.34b	1.3 ± 0.3266c	10 ± 0.8165ab	75.7 ± 4.0825cd	51.41 ± 3.3417cd	1.47 ± 0.312abcd	2.53 ± 0.1484abc	17.47 ± 1.8927bcde	Absent	0 ± 0a	Absent
	Koliamori	KMI	KMI1	Medium	Dark green	Oblong obovate	Rough	Necked	Mammiform	Semi hollow	119.42 ± 8.165bc	0.98 ± 0.0047ab	9.1 ± 0.5437c	5 ± 0.5437ab	5 ± 0.7065ab	4.1 ± 0.2718b	0.9 ± 0.3266abc	10 ± 0.8165ab	68.29 ± 4.0825bcd	51.13 ± 3.3417cd	1.34 ± 0.1717ab	2.49 ± 0.1007ab	17.51 ± 3.7712bcde	Absent	0 ± 0a	Absent
			KMI2	High	Light green	Obovate	Smooth	Truncate	Mammiform	Semi hollow	121.45 ± 8.165bc	0.98 ± 0.0047ab	9.2 ± 0.5437c	5.2 ± 0.5437ab	5 ± 0.654ab	4.1 ± 0.7065b	0.9 ± 0.3266abc	11 ± 0.8165bc	74.03 ± 4.0825cd	47.42 ± 3.3417cd	1.56 ± 0.1717abcde	2.55 ± 0.1007abc	18.45 ± 3.7712cde	Absent	0 ± 0a	Absent
			KMI3	Medium	Dark green	Oblong obovate	Smooth	Necked	Acute	Solid	139.17 ± 8.165e	0.98 ± 0.0047ab	9.6 ± 0.5437c	5.5 ± 0.5437ab	8 ± 0.654bc	6.3 ± 0.7065c	1.7 ± 0.3266d	11 ± 0.8165bc	85.98 ± 4.0825def	53.19 ± 3.3417cd	1.62 ± 0.1717bcde	2.58 ± 0.2494abc	16.92 ± 2.2867bcde	Absent	0 ± 0a	Absent
			KMI4	High	Dark green	Oblong	Smooth	Necked	Round	Semi hollow	137.42 ± 8.165e	0.98 ± 0.0047ab	9.9 ± 0.5437c	5.6 ± 0.5437ab	8 ± 0.7065bc	6.1 ± 0.34c	1.9 ± 0.3266d	11 ± 0.8165bc	82.97 ± 4.0825cde	54.45 ± 3.3417d	1.52 ± 0.312abcde	2.57 ± 0.1484abc	17.43 ± 1.8927bcde	Absent	0 ± 0a	Absent
			KMI5	High	Light green	Eliptical	Smooth	Necked	Round	Solid	111.42 ± 1.6996ab	0.98 ± 0.0047ab	8.9 ± 0.9428bc	5 ± 0.5437ab	5 ± 0.5437ab	4.1 ± 0.2718b	0.9 ± 0.17abc	11 ± 0.8165bc	67.25 ± 3.3992bcd	44.17 ± 3.2674bcd	1.52 ± 0.312abcde	2.48 ± 0.2494ab	17.52 ± 2.2867bcde	Absent	0 ± 0a	Absent
Site/ Districts	Locations	Population Code	Accession Code	Fruit Density	Fruit Colour	Fruit Shape	Fruit Skin Texture	Fruit Base	Fruit Apex	Fruit Axis	Fruit Weight (g)	Specific Gravity	Fruit Length (cm)	Fruit Diameter (cm)	Fruit Rind Thickness (mm)	Albedo Thickness (mm)	Flavedo Thickness (mm)	Number of Segments	Fruit Pulp Weight (g)	Fruit Peel Weight (g)	Fruit Pulp : Peel Ratio	Pith Diameter (mm)	Length from Pith to Albedo (mm)	Seed availability	Seed Number	Seed colour
Dibrugarh	East Milan Nagar	EMN	EMN1	Medium	Dark green	Oblong obovate	Rough	Necked	Acute	Semi hollow	129.41 ± 5.4365cd	0.98 ± 0.0047ab	8.9 ± 0.8206bc	5.5 ± 0.654ab	9 ± 0.654bcd	7.2 ± 0.34cd	1.8 ± 0.0327d	11 ± 0.4714bc	86.76 ± 4.3214def	42.65 ± 2.8284bcd	2.03 ± 0.2287cde	2.68 ± 0.2287bc	15.82 ± 1.8927abcde	Absent	0 ± 0a	Absent
			EMN2	Low	Dark green	Oblong obovate	Smooth	Truncate	Acute	Semi hollow	96.99 ± 8.165a	0.98 ± 0.0047ab	8.7 ± 0.5437bc	4.7 ± 0.5437a	9 ± 0.7065bcd	7.1 ± 0.34cd	1.9 ± 0.3266d	11 ± 0.8165bc	71.15 ± 4.0825cd	25.84 ± 3.3417a	2.75 ± 0.1717e	2.75 ± 0.1007c	11.75 ± 3.7712a	Absent	0 ± 0a	Absent
			EMN3	Medium	Dark green	Oblong obovate	Smooth	Truncate	Acute	Solid	96.53 ± 4.7141a	0.98 ± 0.0047ab	7 ± 0.6534abc	5.2 ± 0.2355ab	5 ± 0.654ab	4.2 ± 0.7065b	0.8 ± 0.17ab	11 ± 0.8165bc	57.07 ± 2.1607abcd	39.46 ± 3.2674abcd	1.45 ± 0.312abcd	2.41 ± 0.1484ab	18.59 ± 1.8927cde	Absent	0 ± 0a	Absent
			EMN4	High	Light green	Oblong obovate	Rough	Truncate	Acute	Semi hollow	88.89 ± 4.7141a	0.98 ± 0.0047ab	8 ± 0.6534bc	4.4 ± 0.2355a	7 ± 0.654abc	5.2 ± 0.7065bc	1.8 ± 0.17d	10 ± 0.8165ab	47.37 ± 2.1607abc	41.52 ± 3.2674bcd	1.14 ± 0.312a	2.38 ± 0.2494a	12.62 ± 2.2867ab	Absent	0 ± 0a	Absent
			EMN5	High	Light green	Oblong obovate	Smooth	Truncate	Round	Semi hollow	124.42 ± 3.267bcd	0.99 ± 0.0047b	8.5 ± 0.6534bc	5.4 ± 0.2355ab	7 ± 0.7065abc	5.3 ± 0.7065bc	1.7 ± 0.17d	10 ± 0.8165ab	79.24 ± 3.267cde	45.18 ± 3.2674cd	1.75 ± 0.312bcde	2.57 ± 0.2494abc	17.43 ± 2.2867bcde	Absent	0 ± 0a	Absent
	Nirmali Gaon	NG	NG1	Medium	Dark green	Oblong	Smooth	Truncate	Acute	Semi hollow	112.35 ± 4.7141ab	0.98 ± 0.0047ab	8.1 ± 0.6534bc	5.2 ± 0.2355ab	5 ± 0.7065ab	4.1 ± 0.7065b	0.9 ± 0.17abc	14 ± 0.8165c	72.1 ± 2.1607cd	40.25 ± 3.2674bcd	1.79 ± 0.312bcde	2.58 ± 0.1484abc	18.42 ± 1.8927cde	Absent	0 ± 0a	Absent
			NG2	High	Light green	Oblong obovate	Smooth	Truncate	Acute	Semi hollow	108.65 ± 3.267a	0.98 ± 0.0047ab	8 ± 0.6534bc	5.1 ± 0.2355ab	5 ± 0.7065ab	4 ± 0.34a	1 ± 0.17abc	10 ± 0.8165ab	68.2 ± 3.267bcd	40.45 ± 3.2674bcd	1.69 ± 0.1717bcde	2.56 ± 0.1007abc	17.94 ± 3.7712bcde	Absent	0 ± 0a	Absent
			NG3	High	Light green	Oblong obovate	Smooth	Necked	Mammiform	Semi hollow	75.89 ± 8.165a	0.98 ± 0.0047ab	7 ± 0.5437abc	4.2 ± 0.5437a	7 ± 0.654abc	5.4 ± 0.34bc	1.6 ± 0.3266d	10 ± 0.8165ab	48.05 ± 4.0825abc	27.84 ± 3.3417ab	1.73 ± 0.1717bcde	2.52 ± 0.1007abc	11.48 ± 3.7712a	Absent	0 ± 0a	Absent
			NG4	High	Dark green	Oblong obovate	Smooth	Necked	Acute	Solid	97.12 ± 1.6996a	0.98 ± 0.0047ab	7.2 ± 0.9428abc	4.7 ± 0.5437a	6 ± 0.7065ab	5.1 ± 0.34bc	0.9 ± 0.17abc	12 ± 0.8165c	57 ± 3.3992a	40.12 ± 3.2674bcd	1.42 ± 0.1893abcd	2.46 ± 0.2287ab	15.04 ± 1.8927abcde	Absent	0 ± 0a	Absent
			NG5	Medium	Light green	Oblong obovate	Smooth	Necked	Mammiform	Solid	130.24 ± 8.165cd	0.99 ± 0.0141b	8.9 ± 0.5437bc	5.6 ± 0.5437ab	7 ± 0.7065abc	5.5 ± 0.34bc	1.5 ± 0.3266c	11 ± 0.8165bc	67.61 ± 4.0825bcd	62.63 ± 3.3417e	1.08 ± 0.1717abcd	2.42 ± 0.1007ab	18.58 ± 3.7712cde	Absent	0 ± 0a	Absent
	Behiating Tiniali	BHT	BHT1	High	Dark green	Oblong obovate	Smooth	Truncate	Acute	Semi hollow	126.54 ± 8.165bcd	0.98 ± 0.0047ab	8.5 ± 0.5437bc	5.3 ± 0.5437ab	7 ± 0.5437abc	5.3 ± 0.2718bc	1.7 ± 0.3266d	12 ± 0.8165c	74.42 ± 4.0825cd	52.12 ± 3.3417cd	1.43 ± 0.1717abcd	2.52 ± 0.2494abc	16.98 ± 2.2867bcde	Absent	0 ± 0a	Absent
			BHT2	Medium	Dark green	Oblong obovate	Smooth	Truncate	Acute	Semi hollow	98.91 ± 4.7141a	0.98 ± 0.0047ab	7.8 ± 0.6534abc	4.8 ± 0.2355a	8 ± 0.5437bc	6.1 ± 0.2718c	1.9 ± 0.17d	10 ± 0.8165ab	56.55 ± 2.1607abcd	42.36 ± 3.2674bcd	1.34 ± 0.1717ab	2.46 ± 0.2494ab	13.54 ± 2.2867abc	Absent	0 ± 0a	Absent
			BHT3	High	Light green	Oblong obovate	Rough	Truncate	Acute	Semi hollow	120.25 ± 8.165bc	0.98 ± 0.0047ab	8.7 ± 0.5437bc	5.3 ± 0.5437ab	5 ± 0.5437ab	4.2 ± 0.34b	0.8 ± 0.3266ab	10 ± 0.8165ab	75.13 ± 4.0825cd	45.12 ± 3.3417cd	1.67 ± 0.1717bcde	2.56 ± 0.1007abc	18.94 ± 3.7712cde	Absent	0 ± 0a	Absent
			BHT4	Medium	Light green	Oblong obovate	Rough	Round	Acute	Semi hollow	87.56 ± 8.165a	0.98 ± 0.0047ab	7.7 ± 0.5437abc	4.5 ± 0.5437a	6 ± 0.5437ab	4.8 ± 0.2718b	1.2 ± 0.3266bc	10 ± 0.8165ab	49.23 ± 4.0825abc	38.33 ± 3.3417abcd	1.28 ± 0.1717ab	2.46 ± 0.1007ab	14.04 ± 3.7712abcd	Absent	0 ± 0a	Absent
			BHT5	High	Light green	Oblong obovate	Smooth	Round	Mammiform	Semi hollow	114.52 ± 8.165b	0.98 ± 0.0047ab	8.2 ± 0.5437bc	5.1 ± 0.5437ab	6 ± 0.5437ab	4.8 ± 0.2718b	1.2 ± 0.3266bc	11 ± 0.8165bc	73.31 ± 4.0825cd	41.21 ± 3.3417bcd	1.78 ± 0.312bcde	2.62 ± 0.1484bc	16.88 ± 1.8927bcde	Absent	0 ± 0a	Absent
	Sepakheti Gaon	SG	SG1	Medium	Light green	Oblong	Smooth	Truncate	Mammiform	Semi hollow	131.71 ± 8.165cd	0.98 ± 0.0047ab	9 ± 0.5437c	5.7 ± 0.5437ab	7 ± 0.5437abc	5.4 ± 0.34bc	1.6 ± 0.3266d	11 ± 0.8165bc	84.18 ± 4.0825cde	47.53 ± 3.3417cd	1.77 ± 0.312bcde	2.61 ± 0.2494bc	18.89 ± 2.2867cde	Absent	0 ± 0a	Absent
			SG2	High	Dark green	Oblong	Smooth	Truncate	Mammiform	Solid	105.47 ± 8.165a	0.98 ± 0.0047ab	8.2 ± 0.5437bc	4.9 ± 0.5437a	9 ± 0.5437bcd	7.1 ± 0.34cd	1.9 ± 0.3266d	12 ± 0.8165c	66.73 ± 4.0825bcd	38.74 ± 3.3417abcd	1.72 ± 0.312bcde	2.59 ± 0.2494abc	12.91 ± 2.2867ab	Absent	0 ± 0a	Absent
			SG3	High	Light green	Oblong	Rough	Truncate	Acute	Semi hollow	133.67 ± 4.7141d	0.99 ± 0.0141b	9 ± 0.6534c	5.9 ± 0.2355ab	5 ± 0.7065ab	4.1 ± 0.2718b	0.9 ± 0.17abc	12 ± 0.8165c	84.2 ± 2.1607cde	49.47 ± 3.2674cd	1.7 ± 0.312bcde	2.6 ± 0.1484bc	21.9 ± 1.8927cde	Absent	0 ± 0a	Absent
			SG4	Medium	Light green	Oblong obovate	Smooth	Truncate	Acute	Semi hollow	100.12 ± 1.6996a	0.98 ± 0.0047ab	8 ± 0.9428bc	4.8 ± 0.5437a	5 ± 0.7065ab	4 ± 0.34a	1 ± 0.17abc	11 ± 0.8165bc	60.89 ± 3.3992bcd	39.23 ± 3.2674abcd	1.55 ± 0.312abcde	2.48 ± 0.2494ab	16.52 ± 2.2867bcde	Absent	0 ± 0a	Absent
			SG5	High	Light green	Oblong obovate	Smooth	Necked	Acute	Semi hollow	98.26 ± 4.7141a	0.98 ± 0.0047ab	9.4 ± 0.6534c	4.8 ± 0.2355a	5 ± 0.7065ab	4.1 ± 0.34b	0.9 ± 0.17abc	11 ± 0.8165bc	60.79 ± 2.1607bcd	37.47 ± 3.2674abcd	1.62 ± 0.1717bcde	2.52 ± 0.1007abc	16.48 ± 3.7712bcde	Absent	0 ± 0a	Absent
	Tiloi Nagar	TN	TN1	High	Dark green	Oblong obovate	Smooth	Necked	Acute	Solid	76.74 ± 5.4365a	0.98 ± 0.0047ab	7.5 ± 0.8206abc	4.4 ± 0.654a	7 ± 0.654abc	5.1 ± 0.7065bc	1.9 ± 0.0327d	11 ± 0.4714bc	49.56 ± 4.3214abc	27.18 ± 2.8284ab	1.82 ± 0.2287bcde	2.58 ± 0.2287abc	12.42 ± 1.8927ab	Absent	0 ± 0a	Absent
			TN2	Medium	Light green	Elliptical	Smooth	Truncate	Acute	Solid	134.23 ± 3.267d	0.99 ± 0.0047b	9.1 ± 0.5437c	5.9 ± 0.5437ab	6 ± 0.7065ab	5 ± 0.7065b	1 ± 0.3266abc	11 ± 0.8165bc	75.54 ± 3.267cd	58.69 ± 3.3417de	1.29 ± 0.1717ab	2.42 ± 0.1007ab	21.08 ± 3.7712cde	Absent	0 ± 0a	Absent
			TN3	High	Light green	Oblong obovate	Smooth	Necked	Acute	Semi hollow	113.63 ± 8.165b	0.98 ± 0.0047ab	7.9 ± 0.5437abc	5.5 ± 0.5437ab	7 ± 0.7065abc	5.4 ± 0.7065bc	1.6 ± 0.3266d	10 ± 0.8165ab	69.4 ± 4.0825bcd	44.23 ± 3.3417bcd	1.57 ± 0.1717abcde	2.46 ± 0.2494ab	18.04 ± 2.2867cde	Absent	0 ± 0a	Absent
			TN4	Medium	Light green	Oblong obovate	Rough	Necked	Mammiform	Semi hollow	111.42 ± 4.7141ab	0.98 ± 0.0047ab	8 ± 0.6534bc	5.2 ± 0.2355ab	7 ± 0.7065abc	5.5 ± 0.7065bc	1.5 ± 0.17c	11 ± 0.8165bc	68.9 ± 2.1607bcd	42.52 ± 3.2674bcd	1.62 ± 0.1717bcde	2.5 ± 0.1007abc	16.5 ± 3.7712bcde	Absent	0 ± 0a	Absent
			TN5	Low	Light green	Oblong obovate	Rough	Truncate	Acute	Semi hollow	109.56 ± 8.165ab	0.98 ± 0.0047ab	7.8 ± 0.5437abc	5 ± 0.5437ab	7 ± 0.7065abc	5.4 ± 0.7065bc	1.6 ± 0.3266d	11 ± 0.8165bc	69.29 ± 4.0825bcd	40.27 ± 3.3417bcd	1.72 ± 0.312bcde	2.52 ± 0.2494abc	15.48 ± 2.2867abcde	Absent	0 ± 0a	Absent
	West Milan Nagar	WMN	WMN1	Low	Dark green	Oblong obovate	Smooth	Truncate	Acute	Solid	99.53 ± 8.165a	0.98 ± 0.0047ab	7.8 ± 0.5437abc	4.9 ± 0.5437a	9 ± 0.7065bcd	7.3 ± 0.7065cd	1.7 ± 0.3266d	12 ± 0.8165c	58.17 ± 4.0825abcd	41.36 ± 3.3417bcd	1.41 ± 0.312abcd	2.42 ± 0.1484ab	13.08 ± 1.8927abc	Absent	0 ± 0a	Absent
			WMN2	High	Dark green	Oblong obovate	Smooth	Truncate	Mammiform	Semi hollow	95.78 ± 4.7141a	0.98 ± 0.0047ab	7.6 ± 0.6534abc	4.8 ± 0.2355a	7 ± 0.7065abc	5.4 ± 0.34bc	1.6 ± 0.17d	13 ± 0.8165c	55.33 ± 2.1607abcd	40.45 ± 3.2674bcd	1.37 ± 0.1717ab	2.44 ± 0.1007ab	14.56 ± 3.7712abcd	Absent	0 ± 0a	Absent
			WMN3	Medium	Dark green	Oblong obovate	Smooth	Necked	Mammiform	Semi hollow	84.36 ± 4.7141a	0.98 ± 0.0047ab	7.5 ± 0.6534abc	4.5 ± 0.2355a	5 ± 0.7065ab	4 ± 0.2718a	1 ± 0.17abc	11 ± 0.8165bc	55.09 ± 2.1607abcd	29.27 ± 3.2674ab	1.88 ± 0.312bcde	2.57 ± 0.1484abc	14.93 ± 1.8927abcd	Absent	0 ± 0a	Absent
			WMN4	High	Light green	Oblong obovate	Smooth	Truncate	Acute	Semi hollow	119.18 ± 8.165bc	0.98 ± 0.0047ab	8.1 ± 0.5437bc	5.2 ± 0.5437ab	5 ± 0.7065ab	4.2 ± 0.34b	0.8 ± 0.3266ab	11 ± 0.8165bc	78.06 ± 4.0825cd	41.12 ± 3.3417bcd	1.9 ± 0.312cde	2.62 ± 0.2494bc	18.38 ± 2.2867cde	Absent	0 ± 0a	Absent
			WMN5	Medium	Light green	Oblong obovate	Rough	Truncate	Acute	Semi hollow	122.77 ± 5.4365bcd	0.99 ± 0.0047b	8.5 ± 0.8206bc	5.6 ± 0.654ab	7 ± 0.654abc	5.2 ± 0.7065bc	1.8 ± 0.0327d	11 ± 0.4714bc	78.08 ± 4.3214cd	44.69 ± 2.8284bcd	1.75 ± 0.2287bcde	2.58 ± 0.2287abc	18.42 ± 1.8927cde	Absent	0 ± 0a	Absent
Site/ Districts	Locations	Population Code	Accession Code	Fruit Density	Fruit Colour	Fruit Shape	Fruit Skin Texture	Fruit Base	Fruit Apex	Fruit Axis	Fruit Weight (g)	Specific Gravity	Fruit Length (cm)	Fruit Diameter (cm)	Fruit Rind Thickness (mm)	Albedo Thickness (mm)	Flavedo Thickness (mm)	Number of Segments	Fruit Pulp Weight (g)	Fruit Peel Weight (g)	Fruit Pulp : Peel Ratio	Pith Diameter (mm)	Length from Pith to Albedo (mm)	Seed Availability	Seed Number	Seed Colour
Jorhat	Bibijan Milan Nagar	BMN	BMN1	Medium	Dark green	Oblong obovate	Smooth	Truncate	Round	Semi hollow	135.43 ± 3.267d	0.98 ± 0.0047ab	9.5 ± 0.5437c	5.1 ± 0.5437ab	6 ± 0.7065ab	5 ± 0.34b	1 ± 0.3266abc	9 ± 0.8165a	80.5 ± 3.267cde	54.93 ± 3.3417d	1.47 ± 0.312abcd	2.53 ± 0.1484abc	16.97 ± 1.8927bcde	Absent	0 ± 0a	Absent
			BMN2	High	Dark green	Oblong obovate	Rough	Truncate	Round	Semi hollow	153.63 ± 1.6996f	0.98 ± 0.0047ab	10.3 ± 0.9428c	5.5 ± 0.5437ab	9 ± 0.7065bcd	7.1 ± 0.2718cd	1.9 ± 0.17d	10 ± 0.8165ab	92.65 ± 3.3992ef	60.98 ± 3.2674e	1.52 ± 0.1717abcde	2.58 ± 0.1007abc	15.92 ± 3.7712abcde	Absent	0 ± 0a	Absent
			BMN3	Medium	Dark green	Elliptical	Smooth	Truncate	Acute	Semi hollow	126.19 ± 8.165bcd	0.98 ± 0.0047ab	9.3 ± 0.5437c	5 ± 0.5437ab	5 ± 0.7065ab	4.3 ± 0.2718b	0.7 ± 0.3266ab	10 ± 0.8165ab	69.36 ± 4.0825bcd	56.83 ± 3.3417d	1.22 ± 0.312ab	2.51 ± 0.1484abc	17.49 ± 1.8927bcde	Absent	0 ± 0a	Absent
			BMN4	Medium	Dark green	Oblong obovate	Smooth	Truncate	Acute	Semi hollow	140.77 ± 8.165e	0.98 ± 0.0047ab	9.5 ± 0.5437c	5.2 ± 0.5437ab	5 ± 0.7065ab	4.2 ± 0.34b	0.8 ± 0.3266ab	10 ± 0.8165ab	88.53 ± 4.0825def	52.24 ± 3.3417cd	1.7 ± 0.1717bcde	2.53 ± 0.1007abc	18.47 ± 3.7712cde	Absent	0 ± 0a	Absent
			BMN5	High	Dark green	Oblong obovate	Smooth	Necked	Acute	Semi hollow	121.25 ± 8.165bc	0.98 ± 0.0047ab	9.2 ± 0.5437c	5 ± 0.5437ab	6 ± 0.7065ab	5 ± 0.34b	1 ± 0.3266abc	11 ± 0.8165bc	65.07 ± 4.0825bcd	56.18 ± 3.3417d	1.16 ± 0.1717a	2.52 ± 0.2494abc	16.48 ± 2.2867bcde	Absent	0 ± 0a	Absent
	Titabor Tiniali	TT	TT1	High	Light green	Oblong	Smooth	Necked	Acute	Semi hollow	135.52 ± 4.7141d	0.98 ± 0.0047ab	9.4 ± 0.6534c	5.5 ± 0.2355ab	6 ± 0.5437ab	5 ± 0.2718b	1 ± 0.17abc	11 ± 0.8165bc	78.77 ± 2.1607cd	56.75 ± 3.2674d	1.39 ± 0.312ab	2.57 ± 0.1484abc	18.93 ± 1.8927cde	Absent	0 ± 0a	Absent
			TT2	Medium	Light green	Oblong obovate	Bumpy	Truncate	Acute	Solid	111.75 ± 8.165ab	0.98 ± 0.0047ab	8.7 ± 0.5437bc	5 ± 0.5437ab	5 ± 0.5437ab	4.3 ± 0.2718b	0.7 ± 0.3266ab	12 ± 0.8165c	61.43 ± 4.0825bcd	50.32 ± 3.3417cd	1.22 ± 0.312ab	2.51 ± 0.1484abc	17.49 ± 1.8927bcde	Absent	0 ± 0a	Absent
			TT3	Medium	Light green	Oblong obovate	Smooth	Truncate	Acute	Semi hollow	152.53 ± 4.7141f	0.98 ± 0.0047ab	10 ± 0.6534d	5.8 ± 0.2355ab	8 ± 0.5437bc	6.4 ± 0.2718c	1.6 ± 0.17d	12 ± 0.8165c	94.16 ± 2.1607ef	58.37 ± 3.2674de	1.61 ± 0.312bcde	2.61 ± 0.2494bc	18.39 ± 2.2867cde	Absent	0 ± 0a	Absent
			TT4	Medium	Light green	Oblong obovate	Smooth	Necked	Mammiform	Semi hollow	130.28 ± 8.165cd	0.98 ± 0.0047ab	9.3 ± 0.5437c	5.5 ± 0.5437ab	5 ± 0.5437ab	4.3 ± 0.2718b	0.7 ± 0.3266ab	11 ± 0.8165bc	80.15 ± 4.0825cde	50.13 ± 3.3417cd	1.6 ± 0.312bcde	2.58 ± 0.2494abc	19.92 ± 2.2867cde	Absent	0 ± 0a	Absent
			TT5	Low	Dark green	Oblong obovate	Smooth	Truncate	Mammiform	Semi hollow	142.11 ± 4.7141e	0.98 ± 0.0047ab	9.5 ± 0.6534c	5.2 ± 0.2355ab	5 ± 0.7065ab	4.2 ± 0.34b	0.8 ± 0.17ab	10 ± 0.8165ab	88.5 ± 2.1607def	53.61 ± 3.2674cd	1.65 ± 0.1717bcde	2.52 ± 0.1007abc	18.48 ± 3.7712cde	Absent	0 ± 0a	Absent
	Joyti Nagar	JN	JN1	Low	Dark green	Oblong obovate	Smooth	Necked	Acute	Semi hollow	101.41 ± 8.165a	0.98 ± 0.0047ab	8.9 ± 0.5437bc	5 ± 0.5437ab	7 ± 0.7065abc	5.9 ± 0.2718bc	1.1 ± 0.3266bc	10 ± 0.8165ab	63.72 ± 4.0825bcd	37.69 ± 3.3417abcd	1.69 ± 0.312bcde	2.45 ± 0.1484ab	15.55 ± 1.8927abcde	Absent	0 ± 0a	Absent
			JN2	Low	Dark green	Oblong obovate	Smooth	Necked	Acute	Solid	118.45 ± 5.4365bc	0.98 ± 0.0047ab	8.7 ± 0.8206bc	5 ± 0.654ab	5 ± 0.654ab	4.3 ± 0.7065b	0.7 ± 0.0327ab	11 ± 0.4714bc	66.19 ± 4.3214bcd	52.26 ± 2.8284cd	1.27 ± 0.2287ab	2.48 ± 0.2287ab	17.52 ± 1.8927bcde	Absent	0 ± 0a	Absent
			JN3	Medium	Light green	Oblong obovate	Smooth	Necked	Mammiform	Solid	96.75 ± 1.6996a	0.98 ± 0.0047ab	8.2 ± 0.9428bc	4.8 ± 0.5437a	4 ± 0.7065a	3.5 ± 0.34a	0.5 ± 0.17a	13 ± 0.8165c	48.89 ± 3.3992abc	47.86 ± 3.2674cd	1.02 ± 0.1717ab	2.42 ± 0.1007ab	17.58 ± 3.7712bcde	Absent	0 ± 0a	Absent
			JN4	Medium	Dark green	Oblong obovate	Rough	Truncate	Acute	Semi hollow	123.97 ± 3.267bcd	0.98 ± 0.0047ab	9.1 ± 0.5437c	5.3 ± 0.5437ab	6 ± 0.7065ab	5 ± 0.2718b	1 ± 0.3266abc	11 ± 0.8165bc	69.39 ± 3.267bcd	54.58 ± 3.3417d	1.27 ± 0.312ab	2.53 ± 0.1484abc	17.97 ± 1.8927bcde	Absent	0 ± 0a	Absent
			JN5	Medium	Light green	Oblong	Rough	Truncate	Acute	Semi hollow	130.21 ± 8.165cd	0.98 ± 0.0047ab	9.5 ± 0.5437c	5.2 ± 0.5437ab	6 ± 0.7065ab	4.9 ± 0.34b	1.1 ± 0.3266bc	10 ± 0.8165ab	72.71 ± 4.0825cd	57.5 ± 3.3417d	1.27 ± 0.312ab	2.52 ± 0.2494abc	17.48 ± 2.2867bcde	Absent	0 ± 0a	Absent
	Ulutoli	UT	UT1	Medium	Dark green	Oblong	Smooth	Truncate	Acute	Semi hollow	109.71 ± 8.165ab	0.98 ± 0.0047ab	8.9 ± 0.5437bc	5 ± 0.5437ab	5 ± 0.654ab	4.2 ± 0.7065b	0.8 ± 0.3266ab	11 ± 0.8165bc	57.62 ± 4.0825abcd	52.09 ± 3.3417cd	1.11 ± 0.312a	2.52 ± 0.1484abc	17.48 ± 1.8927bcde	Absent	0 ± 0a	Absent
			UT2	Medium	Light green	Oblong	Smooth	Necked	Acute	Semi hollow	121.11 ± 4.7141bc	0.98 ± 0.0047ab	9.2 ± 0.6534c	5.2 ± 0.2355ab	5 ± 0.5437ab	4.3 ± 0.2718b	0.7 ± 0.17ab	11 ± 0.8165bc	69.9 ± 2.1607bcd	51.21 ± 3.2674cd	1.37 ± 0.312ab	2.55 ± 0.2494abc	18.45 ± 2.2867cde	Absent	0 ± 0a	Absent
			UT3	Medium	Light green	Oblong	Smooth	Necked	Acute	Semi hollow	120.27 ± 8.165bc	0.98 ± 0.0047ab	9.2 ± 0.5437c	5.2 ± 0.5437ab	6 ± 0.654ab	5 ± 0.7065b	1 ± 0.3266abc	11 ± 0.8165bc	63.8 ± 4.0825bcd	56.47 ± 3.3417d	1.13 ± 0.1717a	2.56 ± 0.1007abc	17.44 ± 3.7712bcde	Absent	0 ± 0a	Absent
			UT4	Medium	Light green	Oblong obovate	Smooth	Truncate	Acute	Semi hollow	94.36 ± 8.165a	0.98 ± 0.0047ab	8.7 ± 0.5437bc	4.7 ± 0.5437a	4 ± 0.654a	3.5 ± 0.2718a	0.5 ± 0.3266a	13 ± 0.8165c	54.47 ± 4.0825abcd	39.89 ± 3.3417abcd	1.37 ± 0.312ab	2.39 ± 0.1484a	17.11 ± 1.8927bcde	Absent	0 ± 0a	Absent
			UT5	Medium	Dark green	Oblong	Rough	Truncate	Acute	Semi hollow	132.2 ± 4.7141d	0.98 ± 0.0047ab	9.7 ± 0.6534c	5.2 ± 0.2355ab	7 ± 0.7065abc	5.7 ± 0.34bc	1.3 ± 0.17c	12 ± 0.8165c	74.84 ± 2.1607cd	57.36 ± 3.2674d	1.31 ± 0.1717ab	2.46 ± 0.2494ab	16.54 ± 2.2867bcde	Absent	0 ± 0a	Absent
	Dakshin Sonain Gaon	DSG	DSG1	High	Dark green	Obovate	Rough	Truncate	Acute	Semi hollow	128.54 ± 8.165cd	0.98 ± 0.0047ab	9.5 ± 0.5437c	5.2 ± 0.5437ab	6 ± 0.5437ab	4.9 ± 0.2718b	1.1 ± 0.3266bc	12 ± 0.8165c	73.33 ± 4.0825cd	55.21 ± 3.3417d	1.33 ± 0.312ab	2.53 ± 0.2494abc	17.47 ± 2.2867bcde	Absent	0 ± 0a	Absent
			DSG2	High	Dark green	Obovate	Rough	Truncate	Acute	Semi hollow	120.12 ± 1.6996bc	0.98 ± 0.0047ab	9.5 ± 0.9428c	5.1 ± 0.5437ab	6 ± 0.7065ab	5 ± 0.34b	1 ± 0.17abc	12 ± 0.8165c	66.09 ± 3.3992bcd	54.03 ± 3.2674d	1.22 ± 0.1717ab	2.54 ± 0.1007abc	16.96 ± 3.7712bcde	Absent	0 ± 0a	Absent
			DSG3	High	Dark green	Oblong obovate	Smooth	Truncate	Mammiform	Semi hollow	134.67 ± 5.4365d	0.98 ± 0.0047ab	9.7 ± 0.8206c	5.5 ± 0.654ab	7 ± 0.654abc	5.7 ± 0.7065bc	1.3 ± 0.0327c	11 ± 0.4714bc	78.31 ± 4.3214cd	56.36 ± 2.8284d	1.39 ± 0.2287ab	2.59 ± 0.2287abc	17.91 ± 1.8927bcde	Absent	0 ± 0a	Absent
			DSG4	Medium	Dark green	Oblong obovate	Smooth	Truncate	Mammiform	Semi hollow	140.33 ± 8.165e	0.98 ± 0.0047ab	10 ± 0.5437d	5.8 ± 0.5437ab	7 ± 0.7065abc	5.8 ± 0.34bc	1.2 ± 0.3266bc	10 ± 0.8165ab	82.35 ± 4.0825cde	57.98 ± 3.3417d	1.42 ± 0.312abcd	2.58 ± 0.1484abc	19.42 ± 1.8927cde	Absent	0 ± 0a	Absent
			DSG5	High	Dark green	Oblong obovate	Smooth	Truncate	Acute	Solid	128.32 ± 3.267cd	0.98 ± 0.0047ab	9.4 ± 0.5437c	5.2 ± 0.5437ab	6 ± 0.5437ab	5 ± 0.2718b	1 ± 0.3266abc	11 ± 0.8165bc	73.97 ± 3.267cd	54.35 ± 3.3417d	1.36 ± 0.312ab	2.49 ± 0.1484ab	17.51 ± 1.8927bcde	Absent	0 ± 0a	Absent
	Baksun Tiniali	BT	BT1	Medium	Dark green	Oblong obovate	Smooth	Truncate	Acute	Semi hollow	106.79 ± 3.267a	0.98 ± 0.0047ab	9 ± 0.5437c	5 ± 0.5437ab	5 ± 0.5437ab	4.3 ± 0.2718b	0.7 ± 0.3266ab	11 ± 0.8165bc	54.77 ± 3.267abcd	52.02 ± 3.3417cd	1.05 ± 0.1717ab	2.46 ± 0.2494ab	17.54 ± 2.2867bcde	Absent	0 ± 0a	Absent
			BT2	Medium	Dark green	Oblong obovate	Smooth	Truncate	Mammiform	Semi hollow	124.65 ± 1.6996bcd	0.98 ± 0.0047ab	9.3 ± 0.9428c	5.2 ± 0.5437ab	5 ± 0.7065ab	4.2 ± 0.34b	0.8 ± 0.17ab	10 ± 0.8165ab	70.03 ± 3.3992cd	54.62 ± 3.2674d	1.28 ± 0.312ab	2.51 ± 0.1484abc	18.49 ± 1.8927cde	Absent	0 ± 0a	Absent
			BT3	Medium	Dark green	Oblong obovate	Rough	Necked	Acute	Semi hollow	132.25 ± 8.165d	0.98 ± 0.0047ab	9.5 ± 0.5437c	5.4 ± 0.5437ab	7 ± 0.7065abc	5.8 ± 0.2718bc	1.2 ± 0.3266bc	10 ± 0.8165ab	76 ± 4.0825bcd	56.25 ± 3.3417d	1.35 ± 0.1893ab	2.57 ± 0.2494abc	17.43 ± 2.2867bcde	Absent	0 ± 0a	Absent
			BT4	Medium	Dark green	Oblong obovate	Smooth	Necked	Acute	Semi hollow	131.11 ± 8.165cd	0.98 ± 0.0047ab	9.9 ± 0.5437c	5.5 ± 0.5437ab	7 ± 0.7065abc	5.7 ± 0.34bc	1.3 ± 0.3266c	11 ± 0.8165bc	75.22 ± 4.0825cd	55.89 ± 3.3417d	1.35 ± 0.1717ab	2.56 ± 0.2494abc	17.94 ± 2.2867bcde	Absent	0 ± 0a	Absent
			BT5	Medium	Dark green	Obovate	Smooth	Necked	Acute	Solid	107.57 ± 5.4365a	0.98 ± 0.0047ab	9 ± 0.8206c	5 ± 0.654ab	5 ± 0.654ab	4.3 ± 0.7065b	0.7 ± 0.0327ab	11 ± 0.4714bc	64.82 ± 4.3214bcd	42.75 ± 2.8284bcd	1.52 ± 0.2287abcde	2.49 ± 0.2287ab	17.51 ± 1.8927bcde	Absent	0 ± 0a	Absent
Site/ Districts	Locations	Population Code	Accession Code	Fruit Density	Fruit Colour	Fruit Shape	Fruit Skin Texture	Fruit Base	Fruit Apex	Fruit Axis	Fruit Weight (g)	Specific Gravity	Fruit Length (cm)	Fruit Diameter (cm)	Fruit Rind Thickness (mm)	Albedo Thickness (mm)	Flavedo Thickness (mm)	Number of Segments	Fruit Pulp Weight (g)	Fruit Peel Weight (g)	Fruit Pulp : Peel Ratio	Pith Diameter (mm)	Length from Pith to Albedo (mm)	Seed Availability	Seed Number	Seed Colour
Golaghat	Rongbong	RB	RB1	Low	Dark green	Oblong obovate	Smooth	Truncate	Mammiform	Semi hollow	98.05 ± 1.6996a	0.98 ± 0.0047ab	8.4 ± 0.9428bc	4.3 ± 0.5437a	7 ± 0.7065abc	5.7 ± 0.2718bc	1.3 ± 0.17c	11 ± 0.8165bc	56.88 ± 3.3992abcd	41.17 ± 3.2674bcd	1.38 ± 0.312ab	2.39 ± 0.1484a	12.11 ± 1.8927ab	Absent	0 ± 0a	Absent
			RB2	Low	Light green	Oblong obovate	Smooth	Truncate	Acute	Semi hollow	139.05 ± 8.165e	0.98 ± 0.0047ab	9.8 ± 0.5437c	5 ± 0.5437ab	6 ± 0.7065ab	5 ± 0.34b	1 ± 0.3266abc	12 ± 0.8165c	84.12 ± 4.0825cde	54.93 ± 3.3417d	1.53 ± 0.1717abcde	2.56 ± 0.1007abc	16.44 ± 3.7712bcde	Absent	0 ± 0a	Absent
			RB3	Medium	Light green	Oblong obovate	Rough	Truncate	Round	Semi hollow	140.9 ± 5.4365e	0.98 ± 0.0047ab	11.1 ± 0.5437d	4.9 ± 0.5437a	11 ± 0.654d	8.9 ± 0.7065d	2.1 ± 0.3266d	12 ± 0.8165c	87.4 ± 4.3214def	53.5 ± 3.3417cd	1.63 ± 0.1717bcde	2.46 ± 0.2494ab	11.04 ± 2.2867a	Present	1 ± 0.4714a	Pinkish white
			RB4	Medium	Light green	Oblong	Smooth	Truncate	Acute	Semi hollow	115.27 ± 5.4365b	0.98 ± 0.0047ab	9.3 ± 0.5437c	4.5 ± 0.5437a	7 ± 0.654abc	5.7 ± 0.2718bc	1.3 ± 0.3266c	10 ± 0.8165ab	64.91 ± 4.3214bcd	50.36 ± 3.3417cd	1.29 ± 0.312ab	2.37 ± 0.1484a	13.13 ± 1.8927abc	Absent	0 ± 0a	Absent
			RB5	Medium	Light green	Oblong obovate	Rough	Necked	Acute	Solid	125.42 ± 8.165bcd	0.98 ± 0.0047ab	9 ± 0.5437c	5 ± 0.5437ab	7 ± 0.7065abc	5.7 ± 0.34bc	1.3 ± 0.3266c	14 ± 0.8165c	77.87 ± 4.0825cd	47.55 ± 3.3417cd	1.64 ± 0.312bcde	2.56 ± 0.2494abc	15.44 ± 2.2867abcde	Present	1 ± 0.4714a	Pinkish white
	Ponkagaon	PGG	PGG1	Medium	Dark green	Oblong obovate	Rough	Necked	Acute	Semi hollow	118.35 ± 1.6996bc	0.98 ± 0.0047ab	9.3 ± 0.9428c	4.5 ± 0.5437a	6 ± 0.7065ab	5 ± 0.2718b	1 ± 0.17abc	12 ± 0.8165c	73.14 ± 3.3992cd	45.21 ± 3.2674cd	1.62 ± 0.1717bcde	2.42 ± 0.2494ab	14.08 ± 2.2867abcd	Absent	0 ± 0a	Absent
			PGG2	Medium	Dark green	Oblong obovate	Smooth	Necked	Round	Semi hollow	130.78 ± 5.4365cd	0.98 ± 0.0047ab	9.5 ± 0.8206c	4.2 ± 0.654a	5 ± 0.654ab	4.2 ± 0.7065b	0.8 ± 0.0327ab	12 ± 0.4714c	87.52 ± 4.3214def	43.26 ± 2.8284bcd	2.02 ± 0.2287cde	2.45 ± 0.2287ab	13.55 ± 1.8927abc	Absent	0 ± 0a	Absent
			PGG3	Medium	Dark green	Oblong obovate	Smooth	Truncate	Round	Semi hollow	145.78 ± 8.165ef	0.98 ± 0.0047ab	10.1 ± 0.5437c	5 ± 0.5437ab	10 ± 0.7065cd	8.1 ± 0.2718d	1.9 ± 0.3266d	11 ± 0.8165bc	94.73 ± 4.0825ef	51.05 ± 3.3417cd	1.86 ± 0.312bcde	2.55 ± 0.1484abc	12.45 ± 1.8927ab	Present	2 ± 0.4714a	Pinkish white
			PGG4	Medium	Light green	Obovate	Smooth	Truncate	Acute	Semi hollow	127.86 ± 8.165bcd	0.98 ± 0.0047ab	9.5 ± 0.5437c	4.5 ± 0.5437a	6 ± 0.7065ab	4.9 ± 0.34b	1.1 ± 0.3266bc	11 ± 0.8165bc	82.34 ± 4.0825cde	45.52 ± 3.3417cd	1.81 ± 0.1717bcde	2.37 ± 0.2494a	14.13 ± 2.2867abcd	Present	5 ± 0.4714ab	Pinkish white
			PGG5	Medium	Light green	Obovate	Rough	Truncate	Acute	Solid	95.45 ± 5.4365a	0.99 ± 0.0047b	8.5 ± 0.5437bc	4.2 ± 0.5437a	6 ± 0.654ab	5 ± 0.7065b	1 ± 0.3266abc	13 ± 0.8165c	54.36 ± 4.3214abcd	41.09 ± 3.3417bcd	1.32 ± 0.312ab	2.39 ± 0.1484a	12.61 ± 1.8927ab	Present	4 ± 0.4714a	Pinkish white
	Mithaamchapori	MA	MA1	High	Light green	Oblong obovate	Smooth	Necked	Acute	Solid	129.56 ± 1.6996cd	0.98 ± 0.0047ab	9.5 ± 0.9428c	4.4 ± 0.5437a	7 ± 0.7065abc	5.7 ± 0.34bc	1.3 ± 0.17c	11 ± 0.8165bc	82.23 ± 3.3992cde	47.33 ± 3.2674cd	1.74 ± 0.312bcde	2.42 ± 0.2494ab	12.58 ± 2.2867ab	Absent	0 ± 0a	Absent
			MA2	High	Dark green	Oblong obovate	Smooth	Necked	Acute	Semi hollow	98.55 ± 8.165a	0.98 ± 0.0047ab	8.7 ± 0.5437bc	4.3 ± 0.5437a	5 ± 0.7065ab	4.3 ± 0.2718b	0.7 ± 0.3266ab	10 ± 0.8165ab	56.45 ± 4.0825abcd	42.1 ± 3.3417bcd	1.34 ± 0.312ab	2.43 ± 0.2494ab	14.07 ± 2.2867abcd	Absent	0 ± 0a	Absent
			MA3	Medium	Dark green	Oblong obovate	Smooth	Truncate	Mammiform	Semi hollow	110.35 ± 5.4365ab	0.98 ± 0.0047ab	9.1 ± 0.5437c	4.5 ± 0.5437a	5 ± 0.654ab	4.2 ± 0.2718b	0.8 ± 0.3266ab	10 ± 0.8165ab	63.68 ± 4.3214bcd	46.67 ± 3.3417cd	1.37 ± 0.1717ab	2.47 ± 0.1007ab	15.03 ± 3.7712abcde	Absent	0 ± 0a	Absent
			MA4	Medium	Dark green	Oblong obovate	Smooth	Truncate	Mammiform	Semi hollow	136.75 ± 5.4365d	0.98 ± 0.0047ab	9.5 ± 0.8206c	4.8 ± 0.654a	6 ± 0.654ab	4.9 ± 0.7065b	1.1 ± 0.0327bc	11 ± 0.4714bc	86.42 ± 4.3214def	50.33 ± 2.8284cd	1.72 ± 0.2287bcde	2.48 ± 0.2287ab	15.52 ± 1.8927abcde	Absent	0 ± 0a	Absent
			MA5	Medium	Light green	Oblong obovate	Smooth	Truncate	Acute	Semi hollow	114.78 ± 8.165b	0.99 ± 0.0141b	9.2 ± 0.5437c	4.2 ± 0.5437a	10 ± 0.7065cd	8.1 ± 0.34d	1.9 ± 0.3266d	11 ± 0.8165bc	67.53 ± 4.0825bcd	47.25 ± 3.3417cd	1.43 ± 0.1717abcd	2.34 ± 0.1007a	8.66 ± 3.77128.66	Absent	0 ± 0a	Absent
	Tenpur	TP	TP1	Medium	Light green	Oblong obovate	Rough	Truncate	Acute	Semi hollow	132.65 ± 3.267d	0.98 ± 0.0047ab	9.6 ± 0.5437c	4.7 ± 0.5437a	7 ± 0.7065abc	5.7 ± 0.2718bc	1.3 ± 0.3266c	11 ± 0.8165bc	84.47 ± 3.267cde	48.18 ± 3.3417cd	1.75 ± 0.312bcde	2.46 ± 0.1484ab	14.04 ± 1.8927abcd	Absent	0 ± 0a	Absent
			TP2	Medium	Dark green	Obovate	Smooth	Necked	Mammiform	Semi hollow	142.52 ± 3.267e	0.98 ± 0.0047ab	9.9 ± 0.5437c	5 ± 0.5437ab	6 ± 0.7065ab	5 ± 0.2718b	1 ± 0.3266abc	12 ± 0.8165c	95.3 ± 3.267ef	47.22 ± 3.3417cd	2.02 ± 0.312cde	2.51 ± 0.2494abc	16.49 ± 2.2867bcde	Absent	0 ± 0a	Absent
			TP3	High	Dark green	Oblong obovate	Smooth	Necked	Acute	Semi hollow	111.32 ± 3.267ab	0.98 ± 0.0047ab	9 ± 0.5437c	4.2 ± 0.5437a	5 ± 0.7065ab	4.2 ± 0.2718b	0.8 ± 0.3266ab	13 ± 0.8165c	67.43 ± 3.267bcd	43.89 ± 3.3417bcd	1.54 ± 0.1717abcde	2.42 ± 0.1007ab	13.58 ± 3.7712abc	Absent	0 ± 0a	Absent
			TP4	High	Dark green	Oblong obovate	Smooth	Necked	Mammiform	Semi hollow	140.19 ± 3.267e	0.97 ± 0.0047a	9.9 ± 0.5437c	5.1 ± 0.5437ab	9 ± 0.7065bcd	7.3 ± 0.34cd	1.7 ± 0.3266d	10 ± 0.8165ab	87.85 ± 3.267def	52.34 ± 3.3417cd	1.68 ± 0.1717bcde	2.53 ± 0.2494abc	13.97 ± 2.2867abc	Absent	0 ± 0a	Absent
			TP5	Low	Dark green	Oblong	Smooth	Truncate	Acute	Semi hollow	82.36 ± 3.267a	0.98 ± 0.0047ab	8 ± 0.5437bc	4 ± 0.5437a	5 ± 0.7065ab	4.2 ± 0.34b	0.8 ± 0.3266ab	11 ± 0.8165bc	49.8 ± 3.267abc	32.56 ± 3.3417abc	1.53 ± 0.312abcde	2.42 ± 0.1484ab	12.58 ± 1.8927ab	Absent	0 ± 0a	Absent
	Siristika	STK	STK1	Medium	Dark green	Oblong	Smooth	Truncate	Acute	Semi hollow	143.63 ± 8.165e	0.98 ± 0.0047ab	10.1 ± 0.5437c	5.2 ± 0.5437ab	12 ± 0.54371a	9.5 ± 0.34d	2.5 ± 0.3266e	13 ± 0.8165c	89.4 ± 4.0825def	54.23 ± 3.3417d	1.65 ± 0.1717bcde	2.56 ± 0.2494abc	11.44 ± 2.2867a	Absent	0 ± 0a	Absent
			STK2	Medium	Dark green	Oblong	Smooth	Truncate	Acute	Semi hollow	87.41 ± 1.6996a	0.98 ± 0.0047ab	8.1 ± 0.9428bc	4 ± 0.5437a	5 ± 0.5437ab	4.3 ± 0.2718b	0.7 ± 0.17ab	12 ± 0.8165c	46.2 ± 3.3992abc	41.21 ± 3.2674bcd	1.12 ± 0.312a	2.32 ± 0.2494a	12.68 ± 2.2867ab	Absent	0 ± 0a	Absent
			STK3	Medium	Dark green	Oblong obovate	Smooth	Truncate	Acute	Semi hollow	120.21 ± 8.165bc	0.98 ± 0.0047ab	9.3 ± 0.5437c	4.3 ± 0.5437a	6 ± 0.7065ab	4.9 ± 0.34b	1.1 ± 0.3266bc	11 ± 0.8165bc	76.64 ± 4.0825cd	43.57 ± 3.3417bcd	1.76 ± 0.312bcde	2.38 ± 0.1484a	13.12 ± 1.8927abc	Absent	0 ± 0a	Absent
			STK4	Medium	Light green	Oblong obovate	Smooth	Necked	Mammiform	Semi hollow	136.45 ± 8.165d	0.98 ± 0.0047ab	9.5 ± 0.5437c	4.6 ± 0.5437a	7 ± 0.7065abc	5.7 ± 0.2718bc	1.3 ± 0.3266c	10 ± 0.8165ab	89.81 ± 4.0825def	46.64 ± 3.3417cd	1.93 ± 0.1717cde	2.47 ± 0.1007ab	13.53 ± 3.7712abc	Absent	0 ± 0a	Absent
			STK5	Medium	Light green	Oblong obovate	Rough	Truncate	Mammiform	Solid	140.12 ± 8.165e	0.98 ± 0.0047ab	9.9 ± 0.5437c	5.3 ± 0.5437ab	5 ± 0.5437ab	4.2 ± 0.2718b	0.8 ± 0.3266ab	10 ± 0.8165ab	91.37 ± 4.0825ef	48.75 ± 3.3417cd	1.87 ± 0.1717bcde	2.59 ± 0.1007abc	18.91 ± 3.7712cde	Present	1 ± 0.4714a	Pinkish white
	Dergaon	DG	DG1	Medium	Light green	Elliptical	Rough	Truncate	Mammiform	Semi hollow	130.23 ± 8.165cd	0.98 ± 0.0047ab	9.5 ± 0.5437c	4.9 ± 0.5437a	6 ± 0.5437ab	4.9 ± 0.2718b	1.1 ± 0.3266bc	11 ± 0.8165bc	83.27 ± 4.0825cde	46.96 ± 3.3417cd	1.77 ± 0.1717bcde	2.49 ± 0.1007ab	16.01 ± 3.7712bcde	Absent	0 ± 0a	Absent
			DG2	Medium	Dark green	Oblong obovate	Smooth	Necked	Acute	Semi hollow	124.41 ± 8.165bcd	0.98 ± 0.0047ab	9.2 ± 0.5437c	4.5 ± 0.5437a	6 ± 0.7065ab	4.8 ± 0.34b	1.2 ± 0.3266bc	10 ± 0.8165ab	79.85 ± 4.0825cde	44.56 ± 3.3417bcd	1.79 ± 0.312bcde	2.42 ± 0.1484ab	14.08 ± 1.8927abcd	Present	4 ± 0.4714a	Pinkish white
			DG3	Medium	Dark green	Oblong obovate	Smooth	Necked	Acute	Semi hollow	116.65 ± 8.165b	0.99 ± 0.0047b	9 ± 0.5437c	4.2 ± 0.5437a	7 ± 0.7065abc	5.6 ± 0.2718bc	1.4 ± 0.3266c	10 ± 0.8165ab	72.45 ± 4.0825cd	44.2 ± 3.3417bcd	1.64 ± 0.1717bcde	2.46 ± 0.1007ab	11.54 ± 3.7712a	Absent	0 ± 0a	Absent
			DG4	Medium	Dark green	Oblong obovate	Bumpy	Truncate	Acute	Solid	130.22 ± 8.165cd	0.98 ± 0.0047ab	9.5 ± 0.5437c	4.7 ± 0.5437a	5 ± 0.7065ab	4.3 ± 0.2718b	0.7 ± 0.3266ab	10 ± 0.8165ab	83.13 ± 4.0825cde	47.09 ± 3.3417cd	1.77 ± 0.1717bcde	2.48 ± 0.2494ab	16.02 ± 2.2867bcde	Absent	0 ± 0a	Absent
			DG5	Medium	Dark green	Oblong obovate	Smooth	Necked	Mammiform	Semi hollow	128.74 ± 1.6996cd	0.98 ± 0.0047ab	9.3 ± 0.9428c	4.6 ± 0.5437a	7 ± 0.5437abc	5.6 ± 0.2718bc	1.4 ± 0.17c	11 ± 0.8165bc	83.07 ± 3.3992cde	45.67 ± 3.2674cd	1.82 ± 0.312bcde	2.47 ± 0.2494ab	13.53 ± 2.2867abc	Absent	0 ± 0a	Absent
Site/ Districts	Locations	Population Code	Accession Code	Fruit Density	Fruit Colour	Fruit Shape	Fruit Skin Texture	Fruit Base	Fruit Apex	Fruit Axis	Fruit Weight (g)	Specific Gravity	Fruit Length (cm)	Fruit Diameter (cm)	Fruit Rind Thickness (mm)	Albedo Thickness (mm)	Flavedo Thickness (mm)	Number of Segments	Fruit Pulp Weight (g)	Fruit Peel Weight (g)	Fruit Pulp : Peel Ratio	Pith Diameter (mm)	Length from Pith to Albedo (mm)	Seed Availability	Seed Number	Seed Colour
Sonitpur	Moilagaon	MG	MG1	Medium	Dark green	Oblong obovate	Smooth	Truncate		Solid	71.33 ± 5.4365a	0.98 ± 0.0047ab	7.5 ± 0.8206abc	4 ± 0.654a	5 ± 0.654ab	4.3 ± 0.7065b	0.7 ± 0.0327ab	10 ± 0.4714ab	45.92 ± 4.3214abc	25.41 ± 2.8284a	1.81 ± 0.2287bcde	2.32 ± 0.2494a	12.68 ± 2.2867ab	Present	5 ± 0.8165ab	Pinkish white
			MG2	Low	Dark green	Oblong obovate	Smooth	Truncate	Mammiform	Semi hollow	89.24 ± 1.6996a	0.98 ± 0.0047ab	7.3 ± 0.9428abc	4.8 ± 0.5437a	7 ± 0.7065abc	5.7 ± 0.34bc	1.3 ± 0.17c	10 ± 0.8165ab	53.7 ± 3.3992abcd	35.54 ± 3.2674abc	1.51 ± 0.1717abcde	2.35 ± 0.1007a	14.65 ± 3.7712abcd	Absent	0 ± 0a	Absent
			MG3	Low	Dark green	Oblong obovate	Smooth	Truncate	Acute	Semi hollow	56.14 ± 5.4365a	0.98 ± 0.0047ab	7 ± 0.8206abc	3.5 ± 0.654a	4 ± 0.654a	3.5 ± 0.34a	0.5 ± 0.0327a	11 ± 0.4714bc	35.07 ± 4.3214a	21.07 ± 2.8284a	1.67 ± 0.2287bcde	2.31 ± 0.2494a	11.19 ± 2.2867a	Present	5 ± 0.8165a	Pinkish white
			MG4	Medium	Dark green	Oblong obovate	Smooth	Necked	Acute	Semi hollow	104.85 ± 5.4365a	0.98 ± 0.0047ab	7.9 ± 0.8206abc	4.9 ± 0.654a	5 ± 0.654ab	4.2 ± 0.7065b	0.8 ± 0.0327ab	11 ± 0.4714bc	62.63 ± 4.3214bcd	42.22 ± 2.8284bcd	1.48 ± 0.2287abcd	2.42 ± 0.2287ab	17.08 ± 1.8927bcde	Present	5 ± 0.8165ab	Pinkish white
			MG5	Medium	Dark green	Oblong obovate	Smooth	Necked	Acute	Semi hollow	121.2 ± 8.165bc	0.98 ± 0.0047ab	7.9 ± 0.5437abc	4.6 ± 0.5437a	4 ± 0.7065a	3.6 ± 0.34a	0.4 ± 0.3266a	11 ± 0.8165bc	74.02 ± 4.0825cd	47.18 ± 3.3417cd	1.57 ± 0.312abcde	2.38 ± 0.1484a	16.62 ± 1.8927bcde	Present	4 ± 0.8165a	Pinkish white
	Lihak Gaon	LG	LG1	Low	Dark green	Oblong obovate	Smooth	Truncate	Acute	Semi hollow	96.45 ± 8.165a	0.99 ± 0.0141b	7.3 ± 0.5437abc	4.1 ± 0.5437a	5 ± 0.7065ab	4.3 ± 0.34b	0.7 ± 0.3266ab	12 ± 0.8165c	58.89 ± 4.0825abcd	37.56 ± 3.3417abcd	1.57 ± 0.1717abcde	2.37 ± 0.1007a	13.13 ± 3.7712abc	Absent	0 ± 0a	Absent
			LG2	Low	Dark green	Oblong obovate	Rough	Truncate	Acute	Semi hollow	78.36 ± 3.267a	0.98 ± 0.0047ab	7 ± 0.5437abc	3.9 ± 0.5437a	5 ± 0.654ab	4.2 ± 0.7065b	0.8 ± 0.3266ab	14 ± 0.8165c	44.24 ± 3.267ab	34.12 ± 3.3417abc	1.3 ± 0.312ab	2.36 ± 0.2494a	12.14 ± 2.2867ab	Absent	0 ± 0a	Absent
			LG3	Low	Dark green	Oblong obovate	Rough	Truncate	Acute	Semi hollow	124.35 ± 3.267bcd	0.98 ± 0.0047ab	7.5 ± 0.5437abc	4.3 ± 0.5437a	7 ± 0.7065abc	5.7 ± 0.34bc	1.3 ± 0.3266c	10 ± 0.8165ab	75.83 ± 3.267cd	48.52 ± 3.3417cd	1.56 ± 0.312abcde	2.42 ± 0.1484ab	12.08 ± 1.8927ab	Absent	0 ± 0a	Absent
			LG4	Low	Dark green	Obovate	Smooth	Necked	Acute	Semi hollow	127.53 ± 3.267bcd	0.98 ± 0.0047ab	7.7 ± 0.5437abc	4.4 ± 0.5437a	6 ± 0.7065ab	4.9 ± 0.34b	1.1 ± 0.3266bc	14 ± 0.8165c	80.18 ± 3.267cde	47.35 ± 3.3417cd	1.69 ± 0.1717bcde	2.43 ± 0.1007ab	13.57 ± 3.7712abc	Absent	0 ± 0a	Absent
			LG5	Medium	Light green	Oblong obovate	Smooth	Necked	Acute	Semi hollow	133.1 ± 5.4365d	0.98 ± 0.0047ab	7.9 ± 0.8206abc	5 ± 0.654ab	5 ± 0.654ab	4.3 ± 0.7065b	0.7 ± 0.0327ab	13 ± 0.4714c	83.31 ± 4.3214cde	49.79 ± 2.8284cd	1.67 ± 0.2287bcde	2.49 ± 0.2287ab	17.51 ± 1.8927bcde	Absent	0 ± 0a	Absent
	Bhaluke Khua Gaon	BKG	BKG1	Medium	Light green	Oblong obovate	Smooth	Necked	Mammiform	Solid	98.97 ± 8.165a	0.98 ± 0.0047ab	7 ± 0.5437abc	4.1 ± 0.5437a	7 ± 0.7065abc	5.7 ± 0.34bc	1.3 ± 0.3266c	12 ± 0.8165c	61.85 ± 4.0825bcd	37.12 ± 3.3417abcd	1.67 ± 0.1717bcde	2.41 ± 0.1007ab	11.09 ± 3.7712a	Absent	0 ± 0a	Absent
			BKG2	Medium	Light green	Oblong obovate	Rough	Necked	Mammiform	Semi hollow	114.14 ± 3.267b	0.98 ± 0.0047ab	7.3 ± 0.5437abc	4.4 ± 0.5437a	7 ± 0.654abc	5.6 ± 0.339bc	1.4 ± 0.3266c	12 ± 0.8165c	72.06 ± 3.267cd	42.08 ± 3.3417bcd	1.71 ± 0.1893bcde	2.43 ± 0.2287ab	12.57 ± 1.8927ab	Present	3 ± 0.4714a	Pinkish white
			BKG3	High	Light green	Oblong obovate	Smooth	Necked	Acute	Solid	135.52 ± 3.267d	0.98 ± 0.0047ab	8.5 ± 0.5437bc	5.1 ± 0.5437ab	6 ± 0.339ab	5 ± 0.339b	1 ± 0.3266abc	12 ± 0.8165c	85.21 ± 3.267def	50.31 ± 3.3417cd	1.69 ± 0.312bcde	2.51 ± 0.1484abc	16.99 ± 1.8927bcde	Present	2 ± 0.4714a	Pinkish white
			BKG4	Medium	Light green	Oblong obovate	Smooth	Truncate	Acute	Semi hollow	123.3 ± 3.267bcd	0.98 ± 0.0047ab	8 ± 0.5437bc	4.5 ± 0.5437a	5 ± 0.654ab	4.3 ± 0.7065b	0.7 ± 0.3266ab	11 ± 0.8165bc	77.98 ± 3.267cd	45.32 ± 3.3417cd	1.72 ± 0.1717bcde	2.47 ± 0.1007ab	15.03 ± 3.7712abcde	Present	2 ± 0.4714a	Pinkish white
			BKG5	Medium	Light green	Obovate	Rough	Truncate	Acute	Semi hollow	98.25 ± 3.267a	0.97 ± 0.0047a	7.2 ± 0.5437abc	4.7 ± 0.5437a	5 ± 0.7065ab	4.2 ± 0.34b	0.8 ± 0.3266ab	10 ± 0.8165ab	61.96 ± 3.267bcd	36.29 ± 3.3417abc	1.71 ± 0.1717bcde	2.48 ± 0.1007ab	16.02 ± 3.7712bcde	Present	2 ± 0.4714a	Pinkish white
	Pitha Khua Gaon	PKG	PKG1	High	Dark green	Oblong obovate	Rough	Round	Acute	Semi hollow	125.52 ± 8.165bcd	0.98 ± 0.0047ab	8.2 ± 0.5437bc	4.5 ± 0.5437a	6 ± 0.7065ab	4.9 ± 0.7065b	1.1 ± 0.3266bc	13 ± 0.8165c	81.75 ± 4.0825cde	43.77 ± 3.3417bcd	1.87 ± 0.312bcde	2.42 ± 0.1484ab	14.08 ± 1.8927abcd	Absent	0 ± 0a	Absent
			PKG2	High	Dark green	Oblong obovate	Smooth	Round	Mammiform	Solid	117.19 ± 5.4365b	0.98 ± 0.0047ab	8 ± 0.8206bc	4.4 ± 0.654a	7 ± 0.654abc	5.7 ± 0.7065bc	1.3 ± 0.0327c	12 ± 0.4714c	73.95 ± 4.3214cd	43.24 ± 2.8284bcd	1.71 ± 0.2287bcde	2.44 ± 0.2287ab	12.56 ± 1.8927ab	Absent	0 ± 0a	Absent
			PKG3	Medium	Dark green	Obovate	Smooth	Truncate	Round	Solid	136.63 ± 3.267d	0.98 ± 0.0047ab	8.7 ± 0.5437bc	5 ± 0.5437ab	4 ± 0.7065a	3.5 ± 0.34a	0.5 ± 0.3266a	10 ± 0.8165ab	89.1 ± 3.267def	47.53 ± 3.3417cd	1.88 ± 0.1717bcde	2.52 ± 0.2494abc	18.48 ± 2.2867cde	Absent	0 ± 0a	Absent
			PKG4	Medium	Dark green	Oblong obovate	Smooth	Truncate	Acute	Semi hollow	116.21 ± 3.267b	0.98 ± 0.0047ab	7.6 ± 0.5437abc	4.2 ± 0.5437a	5 ± 0.7065ab	4.3 ± 0.34b	0.7 ± 0.3266ab	12 ± 0.8165c	75.12 ± 3.267cd	41.09 ± 3.3417bcd	1.83 ± 0.312bcde	2.46 ± 0.2494ab	13.54 ± 2.2867abc	Present	2 ± 0.4714a	Pink
			PKG5	High	Dark green	Oblong obovate	Smooth	Necked	Acute	Semi hollow	109.14 ± 3.267ab	0.98 ± 0.0047ab	7.5 ± 0.5437abc	4.3 ± 0.5437a	4 ± 0.339a	3.4 ± 0.339a	0.6 ± 0.3266ab	12 ± 0.8165c	68.45 ± 3.267bcd	40.69 ± 3.3417bcd	1.68 ± 0.312bcde	2.48 ± 0.2494ab	15.02 ± 2.2867abcde	Absent	0 ± 0a	Absent
	Nemaiati	NM	NM1	High	Light green	Oblong obovate	Smooth	Truncate	Acute	Semi hollow	111.86 ± 3.267ab	0.98 ± 0.0047ab	7.7 ± 0.5437abc	4.4 ± 0.5437a	6 ± 0.7065ab	4.9 ± 0.34b	1.1 ± 0.3266bc	10 ± 0.8165ab	68.74 ± 3.267bcd	43.12 ± 3.3417bcd	1.59 ± 0.1717abcde	2.49 ± 0.2494ab	13.51 ± 2.2867abc	Present	2 ± 0.4714a	Pinkish white
			NM2	Low	Dark green	Oblong obovate	Rough	Necked	Acute	Semi hollow	136.69 ± 3.267d	0.98 ± 0.0047ab	8.5 ± 0.6534bc	4.9 ± 0.2355a	6 ± 0.654ab	5 ± 0.7065b	1 ± 0.0417abc	11 ± 0.9428bc	86.91 ± 3.267def	49.78 ± 3.3417cd	1.75 ± 0.1893bcde	2.51 ± 0.2494abc	15.99 ± 2.2867abcde	Absent	0 ± 0a	Absent
			NM3	Medium	Dark green	Oblong	Smooth	Necked	Acute	Semi hollow	140.45 ± 4.7141e	0.98 ± 0.0047ab	8.7 ± 0.6534bc	5.1 ± 0.2355ab	7 ± 0.654abc	5.6 ± 0.7065bc	1.4 ± 0.17c	11 ± 0.8165bc	87.99 ± 2.1607def	52.46 ± 3.2674cd	1.68 ± 0.1717bcde	2.54 ± 0.2494abc	15.96 ± 2.2867abcde	Present	7 ± 1.633ab	Pinkish white
			NM4	Medium	Dark green	Oblong	Rough	Truncate	Acute	Solid	116.42 ± 8.165b	0.99 ± 0.0047b	7.9 ± 0.5437abc	4.1 ± 0.5437a	7 ± 0.339abc	5.5 ± 0.339bc	1.5 ± 0.3266c	11 ± 0.8165bc	73.2 ± 4.0825cd	43.22 ± 3.3417bcd	1.69 ± 0.312bcde	2.43 ± 0.2494ab	11.07 ± 2.2867a	Present	2 ± 0.4714a	Pinkish white
			NM5	Medium	Dark green	Oblong	Rough	Truncate	Mammiform	Solid	103.21 ± 3.267a	0.98 ± 0.0047ab	7.5 ± 0.5437abc	4.2 ± 0.5437a	6 ± 0.654ab	5 ± 0.339b	1 ± 0.3266abc	12 ± 0.8165c	61.92 ± 3.267bcd	41.29 ± 3.3417bcd	1.5 ± 0.1717abcde	2.42 ± 0.2494ab	12.58 ± 2.2867ab	Present	3 ± 0.4714a	Pinkish white
	Bihuguri	BHG	BHG1	Medium	Dark green	Oblong	Rough	Necked	Mammiform	Semi hollow	99.98 ± 3.267a	0.98 ± 0.0047ab	7.3 ± 0.6534abc	4 ± 0.2355a	5 ± 0.654ab	4.2 ± 0.7065b	0.8 ± 0.0417ab	12 ± 0.9428c	60.29 ± 3.267bcd	39.69 ± 3.3417abcd	1.52 ± 0.1893abcde	2.36 ± 0.2494a	12.64 ± 2.2867ab	Present	2 ± 0.4714a	Pinkish white
			BHG2	Medium	Light green	Oblong obovate	Rough	Necked	Acute	Semi hollow	139.07 ± 8.165e	0.98 ± 0.0047ab	8.7 ± 0.5437bc	5 ± 0.5437ab	6 ± 0.339ab	4.9 ± 0.339b	1.1 ± 0.3266bc	10 ± 0.8165ab	87.98 ± 4.0825def	51.09 ± 3.3417cd	1.72 ± 0.1893bcde	2.49 ± 0.2287ab	16.51 ± 1.8927bcde	Present	2 ± 0.4714a	Pinkish white
			BHG3	Medium	Light green	Oblong obovate	Smooth	Truncate	Acute	Semi hollow	124.66 ± 8.165bcd	0.98 ± 0.0047ab	8 ± 0.6534bc	4.7 ± 0.2355a	5 ± 0.7065ab	4.2 ± 0.34b	0.8 ± 0.0417ab	12 ± 0.9428c	80.25 ± 4.0825cde	44.41 ± 3.3417bcd	1.81 ± 0.1893bcde	2.46 ± 0.2287ab	16.04 ± 1.8927bcde	Present	3 ± 0.4714a	Pinkish white
			BHG4	High	Light green	Oblong obovate	Smooth	Truncate	Acute	Semi hollow	126.43 ± 5.4365bcd	0.98 ± 0.0047ab	8 ± 0.8206bc	4.7 ± 0.654a	7 ± 0.654abc	5.7 ± 0.7065bc	1.3 ± 0.0327c	10 ± 0.4714ab	79.4 ± 4.3214cde	47.03 ± 2.8284cd	1.69 ± 0.2287bcde	2.48 ± 0.2287ab	14.02 ± 1.8927abcd	Absent	0 ± 0a	Absent
			BHG5	High	Dark green	Oblong obovate	Smooth	Truncate	Acute	Semi hollow	134.71 ± 5.4365d	0.98 ± 0.0047ab	8.5 ± 0.6534bc	4.9 ± 0.2355a	6 ± 0.7065ab	4.9 ± 0.34b	1.1 ± 0.0417bc	10 ± 0.9428ab	84.34 ± 4.3214cde	50.37 ± 3.3417cd	1.67 ± 0.1893bcde	2.49 ± 0.2494ab	16.01 ± 2.2867bcde	Present	2 ± 0.4714a	Pinkish white
Site/ Districts	Locations	Population Code	Accession Code	Fruit Density	Fruit Colour	Fruit Shape	Fruit Skin Texture	Fruit Base	Fruit Apex	Fruit Axis	Fruit Weight (g)	Specific Gravity	Fruit Length (cm)	Fruit Diameter (cm)	Fruit Rind Thickness (mm)	Albedo Thickness (mm)	Flavedo Thickness (mm)	Number of Segments	Fruit Pulp Weight (g)	Fruit Peel Weight (g)	Fruit Pulp : Peel Ratio	Pith Diameter (mm)	Length from Pith to Albedo (mm)	Seed Availability	Seed Number	Seed Colour
Karbi Anglong	Nepali Bosti	NB	NB1	Medium	Dark green	Oblong obovate	Rough	Necked	Truncate	Semi hollow	123.95 ± 5.4365bcd	0.98 ± 0.0047ab	9 ± 0.8206c	5.3 ± 0.654ab	6 ± 0.654ab	4.9 ± 0.339b	1.1 ± 0.0327bc	12 ± 0.4714c	74.67 ± 4.3214cd	49.28 ± 2.8284cd	1.52 ± 0.2287abcde	2.54 ± 0.2494abc	17.96 ± 2.2867bcde	Absent	0 ± 0a	Absent
			NB2	Medium	Dark green	Oblong obovate	Smooth	Necked	Mammiform	Semi hollow	197.59 ± 8.165f	0.98 ± 0.0047ab	11.5 ± 0.5437d	6.4 ± 0.5437abc	12 ± 0.70651a	9.8 ± 0.34d	2.2 ± 0.3266de	11 ± 0.8165bc	118.64 ± 4.0825f	78.95 ± 3.341778.95	1.5 ± 0.1893abcde	2.68 ± 0.2287bc	17.32 ± 1.8927bcde	Present	2 ± 0a	Pinkish white
			NB3	High	Dark green	Oblong obovate	Smooth	Necked	Mammiform	Solid	107.67 ± 8.165a	0.98 ± 0.0047ab	8.5 ± 0.5437bc	5 ± 0.5437ab	7 ± 0.7065abc	5.6 ± 0.339bc	1.4 ± 0.3266c	11 ± 0.8165bc	58.44 ± 4.0825abcd	49.23 ± 3.3417cd	1.19 ± 0.1717a	2.51 ± 0.1007abc	15.49 ± 3.7712abcde	Present	2 ± 0a	Pink
			NB4	Medium	Dark green	Oblong obovate	Smooth	Truncate	Mammiform	Semi hollow	322.44 ± 5.4365f	0.99 ± 0.0047b	12.3 ± 0.6534d	7 ± 0.2355bc	16 ± 0.6541ab	13.3 ± 0.7065a	2.7 ± 0.0417e	10 ± 0.9428ab	172.57 ± 4.3214cd	149.87 ± 3.34171cd	1.15 ± 0.1893a	2.86 ± 0.2494c	16.14 ± 2.2867bcde	Present	2 ± 0a	Pink
			NB5	Medium	Dark green	Oblong obovate	Smooth	Truncate	Mammiform	Semi hollow	196.76 ± 5.4365f	0.98 ± 0.0047ab	11.3 ± 0.5437d	6.2 ± 0.5437abc	11 ± 0.7065d	8.9 ± 0.34d	2.1 ± 0.3266d	11 ± 0.8165bc	100.33 ± 4.3214f	96.43 ± 3.341796.43	1.04 ± 0.1893ab	2.64 ± 0.2287bc	17.36 ± 1.8927bcde	Absent	0 ± 0a	Absent
	Atturn Gaon	ATG	ATG1	Medium	Dark green	Oblong	Smooth	Truncate	Truncate	solid	142.56 ± 1.6996e	0.98 ± 0.0047ab	9.1 ± 0.9428c	5.6 ± 0.5437ab	7 ± 0.7065abc	5.6 ± 0.339bc	1.4 ± 0.17c	11 ± 0.8165bc	89.92 ± 3.3992def	52.64 ± 3.2674cd	1.71 ± 0.1717bcde	2.58 ± 0.1007abc	18.42 ± 3.7712cde	Present	6 ± 0.4714ab	Pinkish white
			ATG2	High	Dark green	Oblong obovate	Smooth	Round	Truncate	Semi hollow	157.52 ± 8.165f	0.98 ± 0.0047ab	10.2 ± 0.6534c	5.8 ± 0.2355ab	8 ± 0.339bc	6.2 ± 0.339c	1.8 ± 0.0417d	13 ± 0.9428c	104.04 ± 4.0825f	53.48 ± 3.3417cd	1.95 ± 0.1893cde	2.59 ± 0.2287abc	18.41 ± 1.8927cde	Present	5 ± 0.4714ab	Pinkish white
			ATG3	High	Dark green	Oblong	Smooth	Truncate	Truncate	Semi hollow	98.56 ± 8.165a	0.98 ± 0.0047ab	8.2 ± 0.5437bc	4.3 ± 0.5437a	4 ± 0.7065a	3.5 ± 0.34a	0.5 ± 0.3266a	13 ± 0.8165c	60.6 ± 4.0825bcd	37.96 ± 3.3417abcd	1.6 ± 0.312bcde	2.46 ± 0.1484ab	15.04 ± 1.8927abcde	Present	6 ± 0.4714ab	Pinkish white
			ATG4	Medium	Dark green	Oblong	Smooth	Truncate	Truncate	Semi hollow	151.25 ± 5.4365f	0.98 ± 0.0047ab	10 ± 0.6534d	5.7 ± 0.2355ab	8 ± 0.654bc	6.3 ± 0.7065c	1.7 ± 0.0417d	14 ± 0.9428c	81.83 ± 4.3214cde	69.42 ± 3.3417e	1.18 ± 0.1893a	2.59 ± 0.2287abc	17.91 ± 1.8927bcde	Present	6 ± 0.4714ab	Pinkish white
			ATG5	High	Light green	Oblong obovate	Bumpy	Round	Truncate	Semi hollow	146.78 ± 5.4365ef	0.98 ± 0.0047ab	9.2 ± 0.5437c	5.6 ± 0.5437ab	6 ± 0.7065ab	4.9 ± 0.34b	1.1 ± 0.3266bc	12 ± 0.8165c	78.31 ± 4.3214cd	68.47 ± 3.3417e	1.14 ± 0.1717a	2.58 ± 0.1007abc	19.42 ± 3.7712cde	Present	6 ± 0.4714ab	Pinkish white
	Adarsha Gaon	ADG	ADG1	Medium	Dark green	Oblong obovate	Bumpy	Round	Truncate	Solid	112.18 ± 8.165ab	0.98 ± 0.0047ab	8.9 ± 0.5437bc	5.1 ± 0.5437ab	6 ± 0.7065ab	4.8 ± 0.339b	1.2 ± 0.3266bc	12 ± 0.8165c	68.61 ± 4.0825bcd	43.57 ± 3.3417bcd	1.58 ± 0.1717abcde	2.51 ± 0.1007abc	16.99 ± 3.7712bcde	Present	6 ± 0.4714ab	Pinkish white
			ADG2	High	Dark green	Oblong obovate	Rough	Truncate	Truncate	Solid	105.53 ± 5.4365a	0.98 ± 0.0047ab	8.5 ± 0.8206bc	4.9 ± 0.654a	6 ± 0.654ab	5 ± 0.7065b	1 ± 0.0327abc	10 ± 0.4714ab	56.89 ± 4.3214abcd	48.64 ± 2.8284cd	1.17 ± 0.2287a	2.47 ± 0.2287ab	16.03 ± 1.8927bcde	Present	6 ± 0.4714ab	Pinkish white
			ADG3	High	Dark green	Oblong obovate	Bumpy	Necked	Truncate	Semi hollow	144.19 ± 8.165e	0.98 ± 0.0047ab	9.2 ± 0.5437c	5.6 ± 0.5437ab	7 ± 0.7065abc	5.5 ± 0.34bc	1.5 ± 0.3266c	10 ± 0.8165ab	80.27 ± 4.0825cde	63.92 ± 3.3417e	1.26 ± 0.312ab	2.55 ± 0.1484abc	18.45 ± 1.8927cde	Present	6 ± 0.4714ab	Pinkish white
			ADG4	Medium	Dark green	Oblong obovate	Smooth	Necked	Truncate	Semi hollow	132.28 ± 3.627d	0.98 ± 0.0047ab	9 ± 0.5437c	5.4 ± 0.5437ab	7 ± 0.7065abc	5.6 ± 0.339bc	1.4 ± 0.3266c	11 ± 0.8165bc	68.81 ± 3.627bcd	63.47 ± 3.3417e	1.08 ± 0.1717ab	2.55 ± 0.1007abc	17.45 ± 3.7712bcde	Present	6 ± 0.4714ab	Pinkish white
			ADG5	High	Dark green	Oblong obovate	Smooth	Truncate	Truncate	Solid	136.58 ± 8.165d	0.98 ± 0.0047ab	9.1 ± 0.6534c	5.5 ± 0.2355ab	7 ± 0.7065abc	5.5 ± 0.339bc	1.5 ± 0.0417c	11 ± 0.9428bc	71.6 ± 4.0825cd	64.98 ± 3.3417e	1.1 ± 0.1893a	2.56 ± 0.2287abc	17.94 ± 1.8927bcde	Present	6 ± 0.4714ab	Pinkish white
	Barmanthi	BMH	BMH1	High	Light green	Obovate	Smooth	Truncate	Truncate	Solid	109.45 ± 8.165ab	0.98 ± 0.0047ab	8.6 ± 0.5437bc	5 ± 0.5437ab	6 ± 0.7065ab	4.9 ± 0.34b	1.1 ± 0.3266bc	13 ± 0.8165c	60.73 ± 4.0825bcd	48.72 ± 3.3417cd	1.25 ± 0.312ab	2.48 ± 0.1484ab	16.52 ± 1.8927bcde	Present	6 ± 0.4714ab	Pinkish white
			BMH2	Medium	Dark green	Obovate	Smooth	Truncate	Truncate	Solid	168.5 ± 4.7141f	0.98 ± 0.0047ab	10.9 ± 0.6534c	6.1 ± 0.2355abc	8 ± 0.7065bc	6.2 ± 0.34c	1.8 ± 0.17d	13 ± 0.8165c	88.86 ± 2.1607def	79.64 ± 3.267479.64	1.12 ± 0.1717a	2.63 ± 0.1007bc	19.87 ± 3.7712cde	Present	6 ± 0.4714ab	Pinkish white
			BMH3	High	Light green	Oblong obovate	Rough	Truncate	Truncate	Solid	162.21 ± 1.6996f	0.98 ± 0.0047ab	10.7 ± 0.9428c	5.9 ± 0.5437ab	8 ± 0.654bc	6.3 ± 0.7065c	1.7 ± 0.17d	11 ± 0.8165bc	89.54 ± 3.3992def	72.67 ± 3.2674f	1.23 ± 0.1717ab	2.59 ± 0.2494abc	18.91 ± 2.2867cde	Present	6 ± 0.4714ab	Pinkish white
			BMH4	High	Dark green	Oblong obovate	Rough	Truncate	Truncate	Solid	156.75 ± 8.165f	0.98 ± 0.0047ab	10.2 ± 0.5437c	5.7 ± 0.5437ab	7 ± 0.339abc	5.4 ± 0.339bc	1.6 ± 0.3266d	13 ± 0.8165c	93.17 ± 4.0825ef	63.58 ± 3.3417e	1.47 ± 0.1717abcd	2.58 ± 0.2494abc	18.92 ± 2.2867cde	Present	5 ± 0.4714ab	Pinkish white
			BMH5	High	Dark green	Oblong obovate	Smooth	Truncate	Mammiform	Semi hollow	199.28 ± 3.627f	0.98 ± 0.0047ab	11.8 ± 0.5437d	6.3 ± 0.5437abc	12 ± 0.3391a	9.8 ± 0.339d	2.2 ± 0.3266de	10 ± 0.8165ab	111.7 ± 3.627111.7	87.58 ± 3.3417f	1.28 ± 0.1717ab	2.67 ± 0.2494bc	16.83 ± 2.2867bcde	Present	6 ± 0.4714ab	Pinkish white
	Bhta Gaon	BGN	BGN1	Medium	Dark green	Oblong obovate	Smooth	Truncate	Mammiform	Semi hollow	167.53 ± 3.627f	0.98 ± 0.0047ab	10.8 ± 0.5437c	6.1 ± 0.5437abc	8 ± 0.654bc	6.3 ± 0.7065c	1.7 ± 0.3266d	10 ± 0.8165ab	94.55 ± 3.627ef	72.98 ± 3.3417f	1.3 ± 0.312ab	2.64 ± 0.2494bc	19.86 ± 2.2867cde	Absent	0 ± 0a	Absent
			BGN2	Medium	Dark green	Obovate	Rough	Truncate	Truncate	Semi hollow	134.2 ± 8.165d	0.98 ± 0.0047ab	9 ± 0.5437c	5.4 ± 0.5437ab	7 ± 0.654abc	5.6 ± 0.7065bc	1.4 ± 0.3266c	13 ± 0.8165c	76.27 ± 4.0825cd	57.93 ± 3.3417d	1.32 ± 0.312ab	2.53 ± 0.1484abc	17.47 ± 1.8927bcde	Absent	0 ± 0a	Absent
			BGN3	Medium	Dark green	Oblong obovate	Rough	Truncate	Truncate	Semi hollow	129.44 ± 1.6996cd	0.98 ± 0.0047ab	8.8 ± 0.9428bc	5.4 ± 0.5437ab	5 ± 0.654ab	4.3 ± 0.339b	0.7 ± 0.17ab	12 ± 0.8165c	74.16 ± 3.3992cd	55.28 ± 3.2674d	1.34 ± 0.312ab	2.55 ± 0.2494abc	19.45 ± 2.2867cde	Absent	0 ± 0a	Absent
			BGN4	High	Dark green	Oblong obovate	Rough	Truncate	Mammiform	Semi hollow	130.26 ± 8.165cd	0.99 ± 0.0047b	9.1 ± 0.5437c	5.5 ± 0.5437ab	6 ± 0.654ab	4.9 ± 0.339b	1.1 ± 0.3266bc	12 ± 0.8165c	74.14 ± 4.0825cd	56.12 ± 3.3417d	1.32 ± 0.312ab	2.59 ± 0.2494abc	18.91 ± 2.2867cde	Absent	0 ± 0a	Absent
			BGN5	Medium	Dark green	Oblong obovate	Smooth	Necked	Truncate	Semi hollow	121.24 ± 8.165bc	0.98 ± 0.0047ab	8.5 ± 0.5437bc	5.3 ± 0.5437ab	5 ± 0.654ab	4.2 ± 0.7065b	0.8 ± 0.3266ab	11 ± 0.8165bc	67.48 ± 4.0825bcd	53.76 ± 3.3417cd	1.26 ± 0.312ab	2.55 ± 0.1484abc	18.95 ± 1.8927cde	Present	6 ± 0.4714ab	Pinkish white
	Dhanshiri Bazar	DHB	DHB1	Medium	Dark green	Obovate	Bumpy	Necked	Mammiform	Solid	142.58 ± 4.7141e	0.98 ± 0.0047ab	9.1 ± 0.6534c	5.6 ± 0.2355ab	7 ± 0.654abc	5.7 ± 0.7065bc	1.3 ± 0.17c	14 ± 0.8165c	79.1 ± 2.1607cde	63.48 ± 3.2674e	1.25 ± 0.1717ab	2.57 ± 0.1007abc	18.43 ± 3.7712cde	Present	5 ± 0.4714ab	Pinkish white
			DHB2	Medium	Dark green	Obovate	Bumpy	Necked	Truncate	Semi hollow	136.74 ± 8.165d	0.99 ± 0.0141b	9.1 ± 0.5437c	5.5 ± 0.5437ab	6 ± 0.7065ab	4.9 ± 0.34b	1.1 ± 0.3266bc	14 ± 0.8165c	74.87 ± 4.0825cd	61.87 ± 3.3417e	1.21 ± 0.312ab	2.56 ± 0.2494abc	18.94 ± 2.2867cde	Present	6 ± 0.4714ab	Pinkish white
			DHB3	Medium	Dark green	Oblong obovate	Smooth	Necked	Truncate	Semi hollow	118.78 ± 8.165bc	0.98 ± 0.0047ab	8.9 ± 0.5437bc	5.1 ± 0.5437ab	6 ± 0.7065ab	5 ± 0.34b	1 ± 0.3266abc	12 ± 0.8165c	65.53 ± 4.0825bcd	53.25 ± 3.3417cd	1.23 ± 0.1717ab	2.48 ± 0.2494ab	17.02 ± 2.2867bcde	Absent	0 ± 0a	Absent
			DHB4	High	Dark green	Oblong obovate	Smooth	Truncate	Mammiform	Semi hollow	109.42 ± 8.165ab	0.98 ± 0.0047ab	8.5 ± 0.5437bc	5 ± 0.5437ab	6 ± 0.7065ab	5 ± 0.34b	1 ± 0.3266abc	11 ± 0.8165bc	59.55 ± 4.0825abcd	49.87 ± 3.3417cd	1.19 ± 0.1893a	2.49 ± 0.2494ab	16.51 ± 2.2867bcde	Absent	0 ± 0a	Absent
			DHB5	High	Dark green	Obovate	Smooth	Round	Mammiform	Semi hollow	133.09 ± 1.6996d	0.98 ± 0.0047ab	9 ± 0.9428c	5.5 ± 0.5437ab	7 ± 0.654abc	5.6 ± 0.7065bc	1.4 ± 0.17c	11 ± 0.8165bc	70.92 ± 3.3992cd	62.17 ± 3.2674e	1.14 ± 0.312a	2.58 ± 0.1484abc	17.92 ± 1.8927bcde	Absent	0 ± 0a	Absent
Site/ Districts	Locations	Population Code	Accession Code	Fruit Density	Fruit Colour	Fruit Shape	Fruit Skin Texture	Fruit Base	Fruit Apex	Fruit Axis	Fruit Weight (g)	Specific Gravity	Fruit Length (cm)	Fruit Diameter (cm)	Fruit Rind Thickness (mm)	Albedo Thickness (mm)	Flavedo Thickness (mm)	Number of Segments	Fruit Pulp Weight (g)	Fruit Peel Weight (g)	Fruit Pulp : Peel Ratio	Pith Diameter (mm)	Length from Pith to Albedo (mm)	Seed Availability	Seed Number	Seed Colour
Nagaon	Rupohi	RP	RP1	Medium	Light green	Oblong obovate	Smooth	Truncate	Acute	Semi hollow	179.93 ± 4.7141f	0.98 ± 0.0047ab	10.9 ± 0.9428c	6.2 ± 0.5437abc	7 ± 0.7065abc	5.7 ± 0.34bc	1.3 ± 0.17c	11 ± 0.8165bc	97.39 ± 2.1607f	82.54 ± 3.2674f	1.18 ± 0.312a	2.76 ± 0.2494c	21.24 ± 2.2867cde	Present	4 ± 0.4714a	Pinkish white
			RP2	Medium	Light green	Oblong obovate	Smooth	Truncate	Acute	Solid	101.69 ± 8.165a	0.98 ± 0.0047ab	7.9 ± 0.5437abc	4.7 ± 0.5437a	7 ± 0.7065abc	5.6 ± 0.34bc	1.4 ± 0.3266c	11 ± 0.8165bc	59.96 ± 4.0825abcd	41.73 ± 3.3417bcd	1.44 ± 0.312abcd	2.37 ± 0.1484a	14.13 ± 1.8927abcd	Present	5 ± 0.4714ab	Pinkish white
			RP3	Medium	Light green	Obovate	Rough	Truncate	Acute	Semi hollow	93.78 ± 8.165a	0.99 ± 0.0141b	8.5 ± 0.9428bc	4.8 ± 0.5437a	5 ± 0.7065ab	4.2 ± 0.339b	0.8 ± 0.17ab	10 ± 0.8165ab	59.49 ± 4.0825abcd	34.29 ± 3.2674abc	1.74 ± 0.1717bcde	2.37 ± 0.2494a	16.63 ± 2.2867bcde	Present	4 ± 0.4714a	Pinkish white
			RP4	Medium	Dark green	Oblong obovate	Smooth	Round	Acute	Semi hollow	132.06 ± 8.165d	0.99 ± 0.0047b	9.4 ± 0.5437c	5 ± 0.5437ab	7 ± 0.7065abc	5.8 ± 0.339bc	1.2 ± 0.3266bc	12 ± 0.8165c	77.6 ± 4.0825cd	54.46 ± 3.3417d	1.43 ± 0.1717abcd	2.46 ± 0.2494ab	15.54 ± 2.2867abcde	Present	5 ± 0.4714ab	Pinkish white
			RP5	Medium	Light green	Oblong obovate	Rough	Necked	Round	Semi hollow	108.72 ± 1.6996a	0.98 ± 0.0047ab	9.3 ± 0.9428c	4.5 ± 0.5437a	6 ± 0.7065ab	4.9 ± 0.339b	1.1 ± 0.17bc	11 ± 0.8165bc	63.27 ± 3.3992bcd	45.45 ± 3.2674cd	1.39 ± 0.1893ab	2.41 ± 0.2494ab	14.09 ± 2.2867abcd	Present	5 ± 0.4714ab	Pinkish white
	Kaliabor	KB	KB1	Medium	Dark green	Obovate	Smooth	Necked	Acute	Semi hollow	123.07 ± 4.7141bcd	0.98 ± 0.0047ab	8.9 ± 0.6534bc	5.7 ± 0.2355ab	5 ± 0.7065ab	4.3 ± 0.339b	0.7 ± 0.17ab	13 ± 0.8165c	75.82 ± 2.1607cd	47.25 ± 3.2674cd	1.61 ± 0.1893bcde	2.58 ± 0.2494abc	20.92 ± 2.2867cde	Present	1 ± 0.4714a	Pink
			KB2	Medium	Light green	Obovate	Smooth	Necked	Acute	Solid	109.42 ± 8.165ab	0.98 ± 0.0047ab	8.2 ± 0.5437bc	4.7 ± 0.5437a	5 ± 0.7065ab	4.2 ± 0.34b	0.8 ± 0.3266ab	13 ± 0.8165c	67.41 ± 4.0825bcd	42.01 ± 3.3417bcd	1.61 ± 0.1893bcde	2.49 ± 0.2494ab	16.01 ± 2.2867bcde	Present	2 ± 0.4714a	Pinkish white
			KB3	Medium	Dark green	Oblong obovate	Smooth	Necked	Acute	Solid	121.24 ± 1.6996bc	0.98 ± 0.0047ab	9 ± 0.9428c	5.5 ± 0.5437ab	4 ± 0.7065a	3.5 ± 0.34a	0.5 ± 0.17a	10 ± 0.8165ab	74.8 ± 3.3992cd	46.44 ± 3.2674cd	1.61 ± 0.1717bcde	2.59 ± 0.2494abc	20.91 ± 2.2867cde	Present	1 ± 0.4714a	Pinkish white
			KB4	Medium	Dark green	Oblong obovate	Rough	Necked	Acute	Semi hollow	119.74 ± 8.165bc	0.98 ± 0.0047ab	9.1 ± 0.9428c	5.7 ± 0.5437ab	6 ± 0.7065ab	5 ± 0.34b	1 ± 0.17abc	11 ± 0.8165bc	75.53 ± 4.0825cd	44.21 ± 3.2674bcd	1.71 ± 0.1717bcde	2.58 ± 0.2494abc	19.92 ± 2.2867cde	Present	1 ± 0.4714a	Pinkish white
			KB5	Medium	Dark green	Oblong obovate	Rough	Necked	Acute	Semi hollow	103.32 ± 4.7141a	0.98 ± 0.0047ab	7.9 ± 0.5437abc	4.9 ± 0.5437a	4 ± 0.7065a	3.5 ± 0.339a	0.5 ± 0.3266a	11 ± 0.8165bc	63.2 ± 2.1607bcd	40.12 ± 3.3417bcd	1.58 ± 0.1893abcde	2.47 ± 0.2494ab	18.03 ± 2.2867cde	Present	1 ± 0.4714a	Pink
	Barangabari	BNGG	BNGG1	High	Dark green	Oblong obovate	Smooth	Necked	Acute	Semi hollow	125.52 ± 4.7141bcd	0.98 ± 0.0047ab	8.9 ± 0.9428bc	5.3 ± 0.5437ab	7 ± 0.7065abc	5.8 ± 0.339bc	1.2 ± 0.17bc	10 ± 0.8165ab	72.93 ± 2.1607cd	52.59 ± 3.2674cd	1.39 ± 0.1893ab	2.55 ± 0.2494abc	16.95 ± 2.2867bcde	Absent	0 ± 0a	Absent
			BNGG2	High	Dark green	Oblong	Smooth	Truncate	Acute	Semi hollow	132.22 ± 8.165d	0.98 ± 0.0047ab	9.6 ± 0.5437c	5.9 ± 0.5437ab	5 ± 0.7065ab	4.1 ± 0.339b	0.9 ± 0.3266abc	10 ± 0.8165ab	88.09 ± 4.0825def	44.13 ± 3.3417bcd	2 ± 0.312bcde	2.61 ± 0.2494bc	21.89 ± 2.2867cde	Absent	0 ± 0a	Absent
			BNGG3	High	Dark green	Oblong obovate	Smooth	Truncate	Acute	Solid	142.2 ± 1.6996e	0.98 ± 0.0047ab	9.8 ± 0.9428c	6 ± 0.5437abc	6 ± 0.7065ab	4.9 ± 0.34b	1.1 ± 0.17bc	10 ± 0.8165ab	86.03 ± 3.3992def	56.17 ± 3.2674d	1.53 ± 0.312abcde	2.62 ± 0.2494bc	21.38 ± 2.2867cde	Absent	0 ± 0a	Absent
			BNGG4	High	Light green	Oblong obovate	Smooth	Truncate	Mammiform	Semi hollow	136.74 ± 8.165d	0.98 ± 0.0047ab	9.5 ± 0.5437c	5.7 ± 0.5437ab	4 ± 0.7065a	3.5 ± 0.34a	0.5 ± 0.3266a	12 ± 0.8165c	88.44 ± 4.0825def	48.3 ± 3.3417cd	1.83 ± 0.312bcde	2.58 ± 0.2494abc	21.92 ± 2.2867cde	Absent	0 ± 0a	Absent
			BNGG5	High	Light green	Oblong obovate	Smooth	Round	Acute	Semi hollow	104.52 ± 8.165a	0.98 ± 0.0047ab	8.4 ± 0.5437bc	5 ± 0.5437ab	5 ± 0.7065ab	4.4 ± 0.34b	0.6 ± 0.3266ab	12 ± 0.8165c	63.27 ± 4.0825bcd	41.25 ± 3.3417bcd	1.53 ± 0.312abcde	2.51 ± 0.1484abc	17.49 ± 1.8927bcde	Absent	0 ± 0a	Absent
	Nagaon Town	NT	NT1	High	Light green	Oblong obovate	Smooth	Truncate	Acute	Semi hollow	127.59 ± 8.165bcd	0.98 ± 0.0047ab	8.8 ± 0.9428bc	5.4 ± 0.5437ab	5 ± 0.7065ab	4.3 ± 0.34b	0.7 ± 0.17ab	12 ± 0.8165c	80.12 ± 4.0825cde	47.47 ± 3.2674cd	1.69 ± 0.312bcde	2.52 ± 0.1484abc	19.48 ± 1.8927cde	Absent	0 ± 0a	Absent
			NT2	High	Dark green	Oblong	Smooth	Truncate	Acute	Semi hollow	134.89 ± 5.4365d	0.99 ± 0.0047b	9.6 ± 0.8206c	5.8 ± 0.654ab	6 ± 0.654ab	4.9 ± 0.7065b	1.1 ± 0.0327bc	12 ± 0.4714c	84.65 ± 4.3214cde	50.24 ± 2.8284cd	1.69 ± 0.312bcde	2.57 ± 0.1484abc	20.43 ± 1.8927cde	Absent	0 ± 0a	Absent
			NT3	High	Dark green	oblong	Smooth	Truncate	Acute	Semi hollow	104.45 ± 8.165a	0.98 ± 0.0047ab	7.8 ± 0.9428abc	4.7 ± 0.5437a	7 ± 0.7065abc	5.6 ± 0.34bc	1.4 ± 0.17c	14 ± 0.8165c	69.09 ± 4.0825bcd	35.36 ± 3.2674abc	1.95 ± 0.1717cde	2.48 ± 0.1007ab	14.02 ± 3.7712abcd	Absent	0 ± 0a	Absent
			NT4	Medium	Dark green	Oblong obovate	Rough	Truncate	Acute	Semi hollow	117.18 ± 8.165b	0.98 ± 0.0047ab	8 ± 0.5437bc	5 ± 0.5437ab	5 ± 0.7065ab	4.2 ± 0.34b	0.8 ± 0.3266ab	10 ± 0.8165ab	79.62 ± 4.0825cde	37.56 ± 3.3417abcd	2.12 ± 0.1717de	2.52 ± 0.1007abc	17.48 ± 3.7712bcde	Absent	0 ± 0a	Absent
			NT5	Medium	Dark green	Oblong obovate	Rough	Truncate	Acute	Semi hollow	122.36 ± 8.165bcd	0.98 ± 0.0047ab	8.6 ± 0.5437bc	5.3 ± 0.5437ab	6 ± 0.7065ab	4.9 ± 0.34b	1.1 ± 0.3266bc	14 ± 0.8165c	80.58 ± 4.0825cde	41.78 ± 3.3417bcd	1.93 ± 0.1893cde	2.55 ± 0.2287abc	17.95 ± 1.8927bcde	Absent	0 ± 0a	Absent
	Puroni Godam	PG	PG1	High	Dark green	Oblong obovate	Rough	Truncate	Acute	Semi hollow	130.12 ± 4.7141cd	0.98 ± 0.0047ab	9.3 ± 0.6534c	5.6 ± 0.2355ab	6 ± 0.7065ab	4.8 ± 0.339b	1.2 ± 0.17bc	10 ± 0.8165ab	84.64 ± 2.1607cde	45.48 ± 3.2674cd	1.86 ± 0.1717bcde	2.57 ± 0.1007abc	19.43 ± 3.7712cde	Present	4 ± 0.4714a	Pinkish white
			PG2	Medium	Dark green	Oblong obovate	Smooth	Truncate	Acute	Semi hollow	100.21 ± 8.165a	0.98 ± 0.0047ab	8.7 ± 0.5437bc	5 ± 0.5437ab	4 ± 0.7065a	3.4 ± 0.339a	0.6 ± 0.3266ab	10 ± 0.8165ab	66.06 ± 4.0825bcd	34.15 ± 3.3417abc	1.93 ± 0.312cde	2.48 ± 0.1484ab	18.52 ± 1.8927cde	Present	3 ± 0.4714a	Pinkish white
			PG3	Medium	Dark green	Oblong obovate	Smooth	Round	Acute	Solid	86.49 ± 8.165a	0.98 ± 0.0047ab	8.2 ± 0.9428bc	4.7 ± 0.5437a	6 ± 0.7065ab	4.9 ± 0.339b	1.1 ± 0.17bc	13 ± 0.8165c	56.21 ± 4.0825abcd	30.28 ± 3.2674ab	1.86 ± 0.1717bcde	2.47 ± 0.1007ab	15.03 ± 3.7712abcde	Present	3 ± 0.4714a	White
			PG4	Medium	Light green	Oblong obovate	Smooth	Round	Mammiform	Solid	162.47 ± 4.7141f	0.99 ± 0.0047b	10.4 ± 0.5437c	6 ± 0.5437abc	7 ± 0.7065abc	5.7 ± 0.339bc	1.3 ± 0.3266c	13 ± 0.8165c	103.29 ± 2.1607f	59.18 ± 3.3417de	1.75 ± 0.1717bcde	2.63 ± 0.1007bc	20.37 ± 3.7712cde	Present	3 ± 0.4714a	Pinkish white
			PG5	Low	Light green	Oblong obovate	Smooth	Truncate	Mammiform	Semi hollow	121.22 ± 4.7141bc	0.98 ± 0.0047ab	8.8 ± 0.5437bc	5.5 ± 0.5437ab	5 ± 0.7065ab	4.2 ± 0.34b	0.8 ± 0.3266ab	14 ± 0.8165c	74.56 ± 2.1607cd	46.66 ± 3.3417cd	1.6 ± 0.312bcde	2.59 ± 0.1484abc	19.91 ± 1.8927cde	Present	3 ± 0.4714a	Pinkish white
	Samaguri	SM	SM1	Low	Dark green	Oblong obovate	Rough	Truncate	Mammiform	Solid	105.18 ± 4.7141a	0.98 ± 0.0047ab	8.2 ± 0.9428bc	5.1 ± 0.5437ab	6 ± 0.7065ab	4.8 ± 0.34b	1.2 ± 0.17bc	12 ± 0.8165c	64.95 ± 2.1607bcd	40.23 ± 3.2674bcd	1.62 ± 0.1893bcde	2.54 ± 0.2287abc	16.96 ± 1.8927bcde	Absent	0 ± 0a	Absent
			SM2	Medium	Dark green	Oblong	Smooth	Round	Acute	Semi hollow	134.52 ± 4.7141d	0.98 ± 0.0047ab	9.4 ± 0.5437c	5.6 ± 0.5437ab	6 ± 0.7065ab	4.9 ± 0.339b	1.1 ± 0.3266bc	12 ± 0.8165c	88.78 ± 2.1607def	45.74 ± 3.3417cd	1.94 ± 0.1717cde	2.57 ± 0.1007abc	19.43 ± 3.7712cde	Present	2 ± 0.4714a	Pinkish white
			SM3	Medium	Dark green	Oblong obovate	Smooth	Truncate	Acute	Semi hollow	144.29 ± 4.7141e	0.99 ± 0.0141b	9.8 ± 0.5437c	5.8 ± 0.5437ab	4 ± 0.7065a	3.4 ± 0.34a	0.6 ± 0.3266ab	11 ± 0.8165bc	95.77 ± 2.1607ef	48.52 ± 3.3417cd	1.97 ± 0.1717cde	2.59 ± 0.1007abc	22.41 ± 3.7712de	Present	3 ± 0.4714a	Pinkish white
			SM4	Medium	Dark green	Obovate	Smooth	Truncate	Acute	Semi hollow	150.35 ± 4.7141f	0.98 ± 0.0047ab	10 ± 0.9428d	6 ± 0.5437abc	6 ± 0.7065ab	5 ± 0.34b	1 ± 0.17abc	11 ± 0.8165bc	92.37 ± 2.1607ef	57.98 ± 3.2674d	1.59 ± 0.312abcde	2.61 ± 0.1484bc	21.39 ± 3.7712cde	Present	3 ± 0.4714a	Pinkish white
			SM5	Medium	Light green	Oblong	Smooth	Necked	Acute	Semi hollow	121.23 ± 4.7141bc	0.99 ± 0.0047b	8.5 ± 0.6534bc	5.3 ± 0.2355ab	6 ± 0.7065ab	4.9 ± 0.34b	1.1 ± 0.17bc	11 ± 0.8165bc	73.91 ± 2.1607cd	47.32 ± 3.2674cd	1.56 ± 0.312abcde	2.55 ± 0.1484abc	17.95 ± 3.7712bcde	Present	3 ± 0.4714a	Pinkish white
Site/ Districts	Locations	Population Code	Accession Code	Fruit Density	Fruit Colour	Fruit Shape	Fruit Skin Texture	Fruit Base	Fruit Apex	Fruit Axis	Fruit Weight (g)	Specific Gravity	Fruit Length (cm)	Fruit Diameter (cm)	Fruit Rind Thickness (mm)	Albedo Thickness (mm)	Flavedo Thickness (mm)	Number of Segments	Fruit Pulp Weight (g)	Fruit Peel Weight (g)	Fruit Pulp : Peel Ratio	Pith Diameter (mm)	Length from Pith to Albedo (mm)	Seed Availability	Seed Number	Seed Colour
Morigaon	Barangabari	BNGI	BNGI1	Medium	Dark green	Oblong obovate	Smooth	Truncate	Acute	Solid	140.06 ± 8.165e	0.98 ± 0.0047ab	10.3 ± 0.5437c	5.1 ± 0.5437ab	7 ± 0.7065abc	5.8 ± 0.34bc	1.2 ± 0.3266bc	11 ± 0.8165bc	81.88 ± 4.0825cde	58.18 ± 3.3417de	1.41 ± 0.1893abcd	2.52 ± 0.2494abc	15.98 ± 3.7712abcde	Present	3 ± 0.4714a	Pinkish white
			BNGI2	Medium	Light green	Oblong obovate	Smooth	Truncate	Acute	Solid	127.8 ± 1.6996bcd	0.98 ± 0.0047ab	9.2 ± 0.9428c	5.1 ± 0.5437ab	5 ± 0.7065ab	4.3 ± 0.34b	0.7 ± 0.17ab	11 ± 0.8165bc	86.22 ± 3.3992def	41.58 ± 3.2674bcd	2.08 ± 0.1717cde	2.51 ± 0.1007abc	17.99 ± 3.7712bcde	Present	4 ± 0.4714a	Pinkish white
			BNGI3	Medium	Light green	Oblong obovate	Smooth	Necked	Acute	Semi hollow	116.85 ± 4.7141b	0.98 ± 0.0047ab	8.5 ± 0.6534bc	5.3 ± 0.2355ab	7 ± 0.7065abc	5.4 ± 0.7065bc	1.6 ± 0.17d	11 ± 0.8165bc	63.13 ± 2.1607bcd	53.72 ± 3.2674cd	1.18 ± 0.1893a	2.55 ± 0.2494abc	16.95 ± 3.7712bcde	Present	3 ± 0.4714a	Pinkish white
			BNGI4	Medium	Light green	Oblong obovate	Rough	Truncate	Mammiform	Semi hollow	170.3 ± 8.165f	0.98 ± 0.0047ab	9.4 ± 0.5437c	6.2 ± 0.5437abc	8 ± 0.7065bc	6.1 ± 0.7065c	1.9 ± 0.3266d	11 ± 0.8165bc	100.03 ± 4.0825f	70.27 ± 3.3417e	1.42 ± 0.1893abcd	2.64 ± 0.2494bc	20.36 ± 3.7712cde	Present	3 ± 0.4714a	Pinkish white
			BNGI5	Medium	Dark green	Oblong obovate	Smooth	Truncate	Acute	Semi hollow	111.4 ± 8.165ab	0.98 ± 0.0047ab	9 ± 0.5437c	5 ± 0.5437ab	5 ± 0.7065ab	4.2 ± 0.7065b	0.8 ± 0.3266ab	11 ± 0.8165bc	60.27 ± 4.0825bcd	51.13 ± 3.3417cd	1.18 ± 0.1893a	2.48 ± 0.2494ab	17.52 ± 2.2867bcde	Absent	0 ± 0a	Absent
	Torabari	TB	TB1	Medium	Dark green	Oblong obovate	Smooth	Truncate	Acute	Semi hollow	124.21 ± 4.7141bcd	0.99 ± 0.0047b	8.7 ± 0.5437bc	6.1 ± 0.5437abc	4 ± 0.7065a	3.6 ± 0.7065a	0.4 ± 0.3266a	11 ± 0.8165bc	75.94 ± 2.1607cd	48.27 ± 3.3417cd	1.57 ± 0.1893abcde	2.63 ± 0.2287bc	23.87 ± 1.8927de	Absent	0 ± 0a	Absent
			TB2	Medium	Dark green	Oblong obovate	Rough	Truncate	Mammiform	Semi hollow	112.12 ± 4.7141ab	0.98 ± 0.0047ab	8.8 ± 0.5437bc	6.3 ± 0.5437abc	7 ± 0.7065abc	5.7 ± 0.7065bc	1.3 ± 0.3266c	11 ± 0.8165bc	60.1 ± 2.1607bcd	52.02 ± 3.3417cd	1.16 ± 0.1893a	2.68 ± 0.2494bc	21.82 ± 2.2867cde	Absent	0 ± 0a	Absent
			TB3	Medium	Dark green	Oblong obovate	Rough	Round	Mammiform	Semi hollow	140.53 ± 1.6996e	0.98 ± 0.0047ab	7.9 ± 0.9428abc	5.8 ± 0.5437ab	5 ± 0.7065ab	4.3 ± 0.34b	0.7 ± 0.17ab	14 ± 0.8165c	75.01 ± 3.3992cd	65.52 ± 3.2674e	1.15 ± 0.1893a	2.61 ± 0.2287bc	21.39 ± 1.8927cde	Absent	0 ± 0a	Absent
			TB4	Low	Dark green	Oblong obovate	Smooth	Necked	Mammiform	Solid	132.22 ± 8.165d	0.98 ± 0.0047ab	7.2 ± 0.5437abc	5.1 ± 0.5437ab	5 ± 0.7065ab	4.2 ± 0.34b	0.8 ± 0.3266ab	12 ± 0.8165c	90.55 ± 4.0825def	41.67 ± 3.3417bcd	2.17 ± 0.1893de	2.47 ± 0.2287ab	18.03 ± 1.8927cde	Absent	0 ± 0a	Absent
			TB5	Low	Light green	Oblong obovate	Smooth	Truncate	Mammiform	Solid	130.21 ± 8.165cd	0.98 ± 0.0047ab	8.2 ± 0.5437bc	6.4 ± 0.5437abc	5 ± 0.7065ab	4.2 ± 0.34b	0.8 ± 0.3266ab	12 ± 0.8165c	88.04 ± 4.0825def	42.17 ± 3.3417bcd	2.09 ± 0.1893cde	2.67 ± 0.2494bc	24.33 ± 2.2867de	Absent	0 ± 0a	Absent
	Hatibat	HB	HB1	Low	Dark green	Oblong obovate	Bumpy	Truncate	Acute	Semi hollow	112.12 ± 8.165ab	0.99 ± 0.0047b	7 ± 0.5437abc	5 ± 0.5437ab	5 ± 0.7065ab	4.3 ± 0.34b	0.7 ± 0.3266ab	10 ± 0.8165ab	68.88 ± 4.0825bcd	43.24 ± 3.3417bcd	1.59 ± 0.1893abcde	2.46 ± 0.2494ab	17.54 ± 2.2867bcde	Present	4 ± 0.4714a	Pinkish white
			HB2	Medium	Dark green	Oblong obovate	Smooth	Truncate	Acute	Solid	114.12 ± 4.7141b	0.98 ± 0.0047ab	9.5 ± 0.6534c	5.2 ± 0.2355ab	6 ± 0.654ab	4.9 ± 0.7065b	1.1 ± 0.17bc	11 ± 0.8165bc	68.72 ± 2.1607bcd	45.4 ± 3.2674cd	1.51 ± 0.1893abcde	2.47 ± 0.2287ab	17.53 ± 1.8927bcde	Present	5 ± 0.4714ab	Pinkish white
			HB3	Medium	Dark green	Oblong obovate	Smooth	Truncate	Acute	Semi hollow	125.42 ± 4.7141bcd	0.98 ± 0.0047ab	8.7 ± 0.6534bc	5 ± 0.2355ab	5 ± 0.654ab	4.3 ± 0.7065b	0.7 ± 0.17ab	10 ± 0.8165ab	79.38 ± 2.1607cde	46.04 ± 3.2674cd	1.72 ± 0.1893bcde	2.46 ± 0.2287ab	17.54 ± 1.8927bcde	Present	4 ± 0.4714a	Pinkish white
			HB4	Medium	Dark green	Oblong obovate	Rough	Truncate	Acute	Semi hollow	123.21 ± 4.7141bcd	0.99 ± 0.0047b	10.2 ± 0.6534c	6.4 ± 0.2355abc	7 ± 0.654abc	5.7 ± 0.7065bc	1.3 ± 0.17c	10 ± 0.8165ab	65.09 ± 2.1607bcd	58.12 ± 3.2674de	1.12 ± 0.1893a	2.63 ± 0.2287bc	22.37 ± 1.8927de	Present	4 ± 0.4714a	Pinkish white
			HB5	Low	Dark green	Oblong obovate	Bumpy	Truncate	Acute	Semi hollow	130.21 ± 4.7141cd	0.98 ± 0.0047ab	11 ± 0.6534d	5.3 ± 0.2355ab	7 ± 0.654abc	5.5 ± 0.7065bc	1.5 ± 0.17c	10 ± 0.8165ab	68.94 ± 2.1607bcd	61.27 ± 3.2674e	1.13 ± 0.1893a	2.51 ± 0.2287abc	16.99 ± 1.8927bcde	Present	3 ± 0.4714a	Pinkish white
	Manipur	MP	MP1	Medium	Dark green	Elliptical	Smooth	Truncate	Mammiform	Semi hollow	146.74 ± 8.165ef	0.98 ± 0.0047ab	9.9 ± 0.5437c	5.6 ± 0.5437ab	4 ± 0.329a	3.6 ± 0.329a	0.4 ± 0.3266a	11 ± 0.8165bc	93.62 ± 4.0825ef	53.12 ± 3.3417cd	1.76 ± 0.1893bcde	2.57 ± 0.2287abc	21.43 ± 1.8927cde	Present	1 ± 0.4714a	Pink
			MP2	Medium	Dark green	Oblong obovate	Smooth	Necked	Mammiform	Semi hollow	122.41 ± 8.165bcd	0.99 ± 0.0141b	6.7 ± 0.5437ab	6.1 ± 0.5437abc	6 ± 0.329ab	4.8 ± 0.7065b	1.2 ± 0.3266bc	12 ± 0.8165c	72.33 ± 4.0825cd	50.08 ± 3.3417cd	1.44 ± 0.1893abcd	2.63 ± 0.2494bc	21.87 ± 2.2867cde	Present	2 ± 0.4714a	Pinkish white
			MP3	Medium	Dark green	Oblong obovate	Rough	Necked	Acute	Solid	121.22 ± 4.7141bc	0.98 ± 0.0047ab	8.8 ± 0.5437bc	6 ± 0.5437abc	5 ± 0.329ab	4.3 ± 0.329b	0.7 ± 0.3266ab	11 ± 0.8165bc	77.1 ± 2.1607cd	44.12 ± 3.3417bcd	1.75 ± 0.1893bcde	2.62 ± 0.2494bc	22.38 ± 2.2867de	Present	1 ± 0.4714a	Pinkish white
			MP4	Medium	Dark green	Elliptical	Smooth	Necked	Acute	Solid	167.61 ± 4.7141f	0.99 ± 0.0047b	8.3 ± 0.5437bc	6.9 ± 0.5437abc	6 ± 0.329ab	4.9 ± 0.329b	1.1 ± 0.3266bc	11 ± 0.8165bc	101.44 ± 2.1607f	66.17 ± 3.3417e	1.53 ± 0.1717abcde	2.82 ± 0.2494c	25.68 ± 2.2867e	Present	1 ± 0.4714a	Pink
			MP5	Medium	Light green	Oblong obovate	Smooth	Necked	Acute	Semi hollow	165.67 ± 4.7141f	0.98 ± 0.0047ab	7.9 ± 0.5437abc	7.3 ± 0.5437bc	6 ± 0.654ab	4.8 ± 0.7065b	1.2 ± 0.3266bc	12 ± 0.8165c	115.92 ± 2.1607f	49.75 ± 3.3417cd	2.33 ± 0.1717e	2.86 ± 0.1007c	27.64 ± 3.7712e	Absent	0 ± 0a	Absent
	Gosaigaon	GS	GS1	Medium	Light green	Elliptical	Smooth	Round	Mammiform	Solid	127.78 ± 4.7141bcd	0.98 ± 0.0047ab	6.9 ± 0.5437ab	6.5 ± 0.5437abc	5 ± 0.654ab	4.2 ± 0.34b	0.8 ± 0.3266ab	12 ± 0.8165c	76.54 ± 2.1607cd	51.24 ± 3.3417cd	1.49 ± 0.1717abcd	2.66 ± 0.2494bc	24.84 ± 2.2867de	Absent	0 ± 0a	Absent
			GS2	Medium	Light green	Oblong obovate	Smooth	Truncate	Acute	Solid	132.28 ± 1.6996d	0.98 ± 0.0047ab	8.9 ± 0.9428bc	6.5 ± 0.5437abc	4 ± 0.654a	3.5 ± 0.34a	0.5 ± 0.17a	10 ± 0.8165ab	83.21 ± 3.3992cde	49.07 ± 3.2674cd	1.7 ± 0.1717bcde	2.66 ± 0.2494bc	25.84 ± 2.2867e	Absent	0 ± 0a	Absent
			GS3	Medium	Dark green	Oblong obovate	Rough	Truncate	Acute	Semi hollow	141.67 ± 8.165e	0.98 ± 0.0047ab	8 ± 0.5437bc	5.4 ± 0.5437ab	4 ± 0.654a	3.6 ± 0.7065a	0.4 ± 0.3266a	10 ± 0.8165ab	89.43 ± 4.0825def	52.24 ± 3.3417cd	1.71 ± 0.1893bcde	2.55 ± 0.2494abc	20.45 ± 2.2867cde	Absent	0 ± 0a	Absent
			GS4	Medium	Dark green	Oblong obovate	Rough	Truncate	Acute	Semi hollow	118.67 ± 8.165bc	0.98 ± 0.0047ab	9.1 ± 0.5437c	6.2 ± 0.5437abc	4 ± 0.654a	3.5 ± 0.7065a	0.5 ± 0.3266a	11 ± 0.8165bc	62.66 ± 4.0825bcd	56.01 ± 3.3417d	1.12 ± 0.1893a	2.63 ± 0.2494bc	24.37 ± 2.2867de	Present	4 ± 0.4714a	Pinkish white
			GS5	Medium	Dark green	Oblong obovate	Smooth	Round	Acute	Semi hollow	145.02 ± 4.7141ef	0.98 ± 0.0047ab	10.3 ± 0.6534c	5 ± 0.2355ab	7 ± 0.7065abc	5.7 ± 0.34bc	1.3 ± 0.17c	11 ± 0.8165bc	87.79 ± 2.1607def	57.23 ± 3.2674d	1.53 ± 0.1893abcde	2.49 ± 0.2287ab	15.51 ± 1.8927abcde	Present	4 ± 0.4714a	Pinkish white
	Gerua Aati	GA	GA1	Medium	Dark green	Elliptical	Smooth	Truncate	Acute	Solid	127.47 ± 8.165bcd	0.98 ± 0.0047ab	9.2 ± 0.5437c	6.3 ± 0.5437abc	5 ± 0.7065ab	4.4 ± 0.34b	0.6 ± 0.3266ab	11 ± 0.8165bc	86.91 ± 4.0825def	40.56 ± 3.3417bcd	2.14 ± 0.1717de	2.62 ± 0.1007bc	23.88 ± 3.7712de	Absent	0 ± 0a	Absent
			GA2	High	Light green	Oblong	Smooth	Truncate	Acute	Solid	111.12 ± 4.7141ab	0.98 ± 0.0047ab	8.4 ± 0.5437bc	5.3 ± 0.5437ab	5 ± 0.7065ab	4.5 ± 0.34b	0.5 ± 0.3266a	12 ± 0.8165c	66.87 ± 2.1607bcd	44.25 ± 3.3417bcd	1.51 ± 0.1717abcde	2.55 ± 0.1007abc	18.95 ± 3.7712cde	Present	3 ± 0.4714a	Pinkish white
			GA3	High	Light green	Oblong	Smooth	Round	Acute	Semi hollow	130.2 ± 4.7141cd	0.98 ± 0.0047ab	9.6 ± 0.5437c	5.4 ± 0.5437ab	6 ± 0.7065ab	5 ± 0.34b	1 ± 0.3266abc	12 ± 0.8165c	72.14 ± 2.1607cd	58.06 ± 3.3417de	1.24 ± 0.1717ab	2.55 ± 0.2494abc	18.45 ± 2.2867cde	Absent	0 ± 0a	Absent
			GA4	High	Light green	Oblong obovate	Smooth	Truncate	Acute	Semi hollow	147.25 ± 1.6996ef	0.99 ± 0.0141b	8.4 ± 0.9428bc	6.6 ± 0.5437abc	7 ± 0.329abc	5.7 ± 0.329bc	1.3 ± 0.17c	10 ± 0.8165ab	87.05 ± 3.3992def	60.2 ± 3.2674e	1.45 ± 0.1717abcd	2.77 ± 0.2494c	23.23 ± 2.2867de	Absent	0 ± 0a	Absent
			GA5	Medium	Dark green	Oblong obovate	Smooth	Truncate	Mammiform	Semi hollow	104.01 ± 4.7141a	0.98 ± 0.0047ab	7.9 ± 0.5437abc	5.6 ± 0.5437ab	7 ± 0.329abc	5.8 ± 0.329bc	1.2 ± 0.3266bc	11 ± 0.8165bc	62.93 ± 2.1607bcd	41.08 ± 3.3417bcd	1.53 ± 0.1717abcde	2.58 ± 0.2287abc	18.42 ± 2.2867cde	Absent	0 ± 0a	Absent
Site/ Districts	Locations	Population Code	Accession Code	Fruit Density	Fruit Colour	Fruit Shape	Fruit Skin Texture	Fruit Base	Fruit Apex	Fruit Axis	Fruit Weight (g)	Specific Gravity	Fruit Length (cm)	Fruit Diameter (cm)	Fruit Rind Thickness (mm)	Albedo Thickness (mm)	Flavedo Thickness (mm)	Number of Segments	Fruit Pulp Weight (g)	Fruit Peel Weight (g)	Fruit Pulp : Peel Ratio	Pith Diameter (mm)	Length from Pith to Albedo (mm)	Seed Availability	Seed Number	Seed Colour
Udalguri	Rowta	RW	RW1	High	Dark green	Oblong obovate	Smooth	Truncate	Acute	Semi hollow	132.81 ± 8.165d	0.98 ± 0.0047ab	8.7 ± 0.5437bc	5.1 ± 0.5437ab	5 ± 0.7065ab	4.2 ± 0.34b	0.8 ± 0.3266ab	10 ± 0.8165ab	83.44 ± 4.0825cde	49.37 ± 3.3417cd	1.69 ± 0.1893bcde	2.47 ± 0.2494ab	18.03 ± 1.8927cde	Present	4 ± 0.4714a	Pinkish white
			RW2	High	Dark green	oblong obovate	Rough	Truncate	Acute	Semi hollow	102.23 ± 5.4365a	0.98 ± 0.0047ab	8.2 ± 0.8206bc	5 ± 0.654ab	5 ± 0.654ab	4.3 ± 0.7065b	0.7 ± 0.0327ab	12 ± 0.4714c	59.46 ± 4.3214abcd	42.77 ± 2.8284bcd	1.39 ± 0.2287ab	2.47 ± 0.2287ab	17.53 ± 1.8927bcde	Present	3 ± 0.4714a	Pinkish white
			RW3	High	Dark green	Obovate	Rough	Necked	Acute	Semi hollow	154.04 ± 4.7141f	0.99 ± 0.0047b	9 ± 0.5437c	6.3 ± 0.5437abc	10 ± 0.7065cd	8.2 ± 0.34d	1.8 ± 0.3266d	12 ± 0.8165c	82.71 ± 2.1607cde	71.33 ± 3.3417e	1.16 ± 0.1893a	2.64 ± 0.2287bc	18.86 ± 1.8927cde	Present	4 ± 0.4714a	Pinkish white
			RW4	High	Dark green	Oblong obovate	Smooth	Truncate	Round	Hollow	123.42 ± 8.165bcd	0.98 ± 0.0047ab	7.8 ± 0.5437abc	5.5 ± 0.5437ab	13 ± 0.70651a	10.8 ± 0.7065d	2.2 ± 0.3266de	11 ± 0.8165bc	66.95 ± 4.0825bcd	56.47 ± 3.3417d	1.19 ± 0.1717a	2.58 ± 0.1007abc	11.92 ± 3.7712a	Present	4 ± 0.4714a	Pinkish white
			RW5	High	Dark green	Oblong obovate	Smooth	Truncate	Acute	Semi hollow	118.12 ± 4.7141bc	0.98 ± 0.0047ab	8 ± 0.6534bc	6 ± 0.2355abc	4 ± 0.7065a	3.6 ± 0.34a	0.4 ± 0.17a	12 ± 0.8165c	68.07 ± 2.1607bcd	50.05 ± 3.2674cd	1.36 ± 0.1893ab	2.62 ± 0.2287bc	23.38 ± 1.8927de	Present	4 ± 0.4714a	Pinkish white
	Tangla	TNG	TNG1	Medium	Yellowish gree	Oblong obovate	Smooth	Truncate	Acute	Semi hollow	135.71 ± 8.165d	0.98 ± 0.0047ab	7.5 ± 0.5437abc	6.5 ± 0.5437abc	7 ± 0.7065abc	5.7 ± 0.34bc	1.3 ± 0.3266c	12 ± 0.8165c	81.48 ± 4.0825cde	54.23 ± 3.3417d	1.5 ± 0.1717abcde	2.67 ± 0.1007bc	22.83 ± 3.7712de	Absent	0 ± 0a	Absent
			TNG2	Medium	Yellowish gree	Oblong obovate	Smooth	Truncate	Acute	Semi hollow	124.56 ± 8.165bcd	0.99 ± 0.0141b	7.5 ± 0.5437abc	5.7 ± 0.5437ab	7 ± 0.654abc	5.8 ± 0.7065bc	1.2 ± 0.3266bc	10 ± 0.8165ab	71.7 ± 4.0825cd	52.86 ± 3.3417cd	1.36 ± 0.1717ab	2.56 ± 0.2494abc	18.94 ± 2.2867cde	Absent	0 ± 0a	Absent
			TNG3	Medium	Yellowish gree	Oblong obovate	Rough	Truncate	Round	Hollow	142.45 ± 1.6996e	0.98 ± 0.0047ab	8.5 ± 0.9428bc	5 ± 0.5437ab	5 ± 0.654ab	4.3 ± 0.7065b	0.7 ± 0.17ab	13 ± 0.8165c	93.23 ± 3.3992ef	49.22 ± 3.2674cd	1.89 ± 0.1717bcde	2.47 ± 0.1007ab	17.53 ± 3.7712bcde	Absent	0 ± 0a	Absent
			TNG4	Medium	Yellowish gree	Oblong obovate	Rough	Truncate	Round	Semi hollow	101.11 ± 8.165a	0.98 ± 0.0047ab	8.1 ± 0.5437bc	6.4 ± 0.5437abc	6 ± 0.654ab	5 ± 0.7065b	1 ± 0.3266abc	13 ± 0.8165c	58.66 ± 4.0825abcd	42.45 ± 3.3417bcd	1.38 ± 0.1893ab	2.65 ± 0.2287bc	23.35 ± 1.8927de	Absent	0 ± 0a	Absent
			TNG5	Medium	Yellowish gree	Obovate	Rough	Necked	Acute	Hollow	124.73 ± 1.6996bcd	0.98 ± 0.0047ab	8.8 ± 0.9428bc	5.2 ± 0.5437ab	5 ± 0.654ab	4.2 ± 0.7065b	0.8 ± 0.17ab	11 ± 0.8165bc	79.23 ± 3.3992cde	45.5 ± 3.2674cd	1.74 ± 0.1717bcde	2.53 ± 0.1007abc	18.47 ± 3.7712cde	Absent	0 ± 0a	Absent
	Barnagaon	BRNG	BRNG1	Medium	Yellowish gree	Obovate	Rough	Necked	Acute	Hollow	156.87 ± 8.165f	0.98 ± 0.0047ab	9.5 ± 0.5437c	5.4 ± 0.5437ab	6 ± 0.654ab	5 ± 0.7065b	1 ± 0.3266abc	12 ± 0.8165c	108.38 ± 4.0825f	48.49 ± 3.3417cd	2.24 ± 0.1717de	2.57 ± 0.1007abc	18.43 ± 3.7712cde	Absent	0 ± 0a	Absent
			BRNG2	Medium	Yellowish gree	Oblong obovate	Smooth	Necked	Mammiform	Semi hollow	134.45 ± 8.165d	0.99 ± 0.0047b	7.3 ± 0.5437abc	5.8 ± 0.5437ab	6 ± 0.7065ab	4.9 ± 0.7065b	1.1 ± 0.3266bc	12 ± 0.8165c	76.78 ± 4.0825cd	57.67 ± 3.3417d	1.33 ± 0.1717ab	2.59 ± 0.2494abc	20.41 ± 2.2867cde	Absent	0 ± 0a	Absent
			BRNG3	Medium	Yellowish gree	Obovate	Rough	Truncate	Mammiform	Semi hollow	139.81 ± 4.7141e	0.98 ± 0.0047ab	8.6 ± 0.6534bc	6.7 ± 0.2355abc	7 ± 0.7065abc	5.8 ± 0.34bc	1.2 ± 0.17bc	12 ± 0.8165c	81.69 ± 2.1607cde	58.12 ± 3.2674de	1.41 ± 0.1717abcd	2.68 ± 0.1007bc	23.82 ± 3.7712de	Absent	0 ± 0a	Absent
			BRNG4	Medium	Yellowish gree	Obovate	Rough	Truncate	Acute	Solid	122.81 ± 8.165bcd	0.98 ± 0.0047ab	8.4 ± 0.5437bc	6 ± 0.5437abc	7 ± 0.654abc	5.9 ± 0.7065bc	1.1 ± 0.3266bc	14 ± 0.8165c	80.44 ± 4.0825cde	42.37 ± 3.3417bcd	1.9 ± 0.1717cde	2.61 ± 0.2494bc	20.39 ± 2.2867cde	Present	1 ± 0.4714a	Pink
			BRNG5	Medium	Light green	Oblong	Smooth	Truncate	Acute	Semi hollow	114.02 ± 4.7141b	0.98 ± 0.0047ab	8 ± 0.5437bc	5.3 ± 0.5437ab	5 ± 0.7065ab	4.3 ± 0.34b	0.7 ± 0.3266ab	10 ± 0.8165ab	64.9 ± 2.1607bcd	49.12 ± 3.3417cd	1.32 ± 0.1893ab	2.51 ± 0.2287abc	18.99 ± 1.8927cde	Present	1 ± 0.4714a	Pinkish white
	Khoirabari	KRB	KRB1	Low	Light green	Oblong	Smooth	Necked	Round	Semi hollow	101.67 ± 4.7141a	0.99 ± 0.0141b	7.9 ± 0.9428abc	6.1 ± 0.5437abc	5 ± 0.7065ab	4.2 ± 0.7065b	0.8 ± 0.17ab	10 ± 0.8165ab	55.26 ± 2.1607abcd	46.41 ± 3.2674cd	1.19 ± 0.1717a	2.62 ± 0.1007bc	22.88 ± 3.7712de	Absent	0 ± 0a	Absent
			KRB2	High	Dark green	Oblong obovate	Smooth	Truncate	Acute	Semi hollow	136.98 ± 8.165d	0.98 ± 0.0047ab	7.4 ± 0.5437abc	6.4 ± 0.5437abc	4 ± 0.7065a	3.6 ± 0.34a	0.4 ± 0.3266a	11 ± 0.8165bc	76.43 ± 4.0825cd	60.55 ± 3.3417e	1.26 ± 0.1717ab	2.65 ± 0.1007bc	25.35 ± 3.7712e	Present	6 ± 0.4714ab	Pinkish white
			KRB3	High	Dark green	Oblong obovate	Smooth	Necked	Round	Solid	152.71 ± 5.4365f	0.98 ± 0.0047ab	8.1 ± 0.8206bc	5.9 ± 0.654ab	4 ± 0.654a	3.5 ± 0.7065a	0.5 ± 0.0327a	13 ± 0.4714c	100.57 ± 4.3214f	52.14 ± 2.8284cd	1.93 ± 0.1893cde	2.61 ± 0.2287bc	22.89 ± 1.8927de	Present	5 ± 0.4714ab	Pinkish white
			KRB4	High	Dark green	Oblong obovate	Smooth	Necked	Round	Semi hollow	120.41 ± 8.165bc	0.98 ± 0.0047ab	8.6 ± 0.5437bc	7 ± 0.5437bc	7 ± 0.7065abc	5.7 ± 0.34bc	1.3 ± 0.3266c	13 ± 0.8165c	71.08 ± 4.0825cd	49.33 ± 3.3417cd	1.44 ± 0.1717abcd	2.83 ± 0.1007c	25.17 ± 3.7712e	Present	6 ± 0.4714ab	Pinkish white
			KRB5	High	Dark green	Oblong obovate	Rough	Truncate	Acute	Solid	143.23 ± 4.7141e	0.98 ± 0.0047ab	9.1 ± 0.5437c	5 ± 0.5437ab	6 ± 0.7065ab	4.9 ± 0.34b	1.1 ± 0.3266bc	12 ± 0.8165c	86.36 ± 2.1607def	56.87 ± 3.3417d	1.52 ± 0.1717abcde	2.48 ± 0.1007ab	16.52 ± 3.7712bcde	Present	6 ± 0.4714ab	Pinkish white
	Seilshbari	SHB	SHB1	High	Dark green	Obovate	Rough	Truncate	Acute	Solid	133.21 ± 4.7141d	0.98 ± 0.0047ab	8 ± 0.8206bc	5 ± 0.654ab	4 ± 0.654a	3.6 ± 0.7065a	0.4 ± 0.0327a	12 ± 0.4714c	82.65 ± 2.1607cde	50.56 ± 2.8284cd	1.64 ± 0.2287bcde	2.47 ± 0.2287ab	18.53 ± 1.8927cde	Present	6 ± 0.4714ab	Pinkish white
			SHB2	Low	Yellowish gree	Obovate	Rough	Necked	Mammiform	Semi hollow	138.89 ± 4.7141e	0.98 ± 0.0047ab	7.6 ± 0.8206abc	6.6 ± 0.654abc	4 ± 0.654a	3.5 ± 0.7065a	0.5 ± 0.0327a	12 ± 0.4714c	82.87 ± 2.1607cde	56.02 ± 2.8284d	1.48 ± 0.2287abcd	2.67 ± 0.2287bc	26.33 ± 1.8927e	Absent	0 ± 0a	Absent
			SHB3	Medium	Yellowish gree	Oblong obovate	Smooth	Necked	Mammiform	Semi hollow	116.57 ± 4.7141b	0.98 ± 0.0047ab	8.2 ± 0.8206bc	6.2 ± 0.654abc	5 ± 0.654ab	4.3 ± 0.7065b	0.7 ± 0.0327ab	12 ± 0.4714c	61.83 ± 2.1607bcd	54.74 ± 2.8284d	1.13 ± 0.2287a	2.64 ± 0.2287bc	23.36 ± 1.8927de	Present	6 ± 0.4714ab	Pinkish white
			SHB4	Medium	Yellowish gree	Obovate	Rough	Necked	Mammiform	Semi hollow	128.86 ± 1.6996cd	0.98 ± 0.0047ab	8.5 ± 0.9428bc	6.7 ± 0.5437abc	7 ± 0.7065abc	5.8 ± 0.34bc	1.2 ± 0.17bc	11 ± 0.8165bc	72.52 ± 3.3992cd	56.34 ± 3.2674d	1.29 ± 0.1717ab	2.67 ± 0.1007bc	23.83 ± 3.7712de	Present	5 ± 0.4714ab	Pinkish white
			SHB5	Medium	Yellowish gree	Oblong obovate	Rough	Truncate	Acute	Semi hollow	134.81 ± 8.165d	0.98 ± 0.0047ab	8.5 ± 0.5437bc	5.7 ± 0.5437ab	6 ± 0.7065ab	4.9 ± 0.34b	1.1 ± 0.3266bc	11 ± 0.8165bc	89.61 ± 4.0825def	45.2 ± 3.3417cd	1.98 ± 0.1717cde	2.59 ± 0.1007abc	19.91 ± 3.7712cde	Present	5 ± 0.4714ab	Pinkish white
	Daifang Khuti	DK	DK1	High	Yellowish gree	Oblong	Smooth	Necked	Acute	Semi hollow	132.96 ± 4.7141d	0.98 ± 0.0047ab	8 ± 0.6534bc	5.3 ± 0.2355ab	13 ± 0.33411a	10.9 ± 0.3341d	2.1 ± 0.17d	10 ± 0.8165ab	81.92 ± 2.1607cde	51.04 ± 3.2674cd	1.61 ± 0.1717bcde	2.55 ± 0.2494abc	10.95 ± 2.2867a	Absent	0 ± 0a	Absent
			DK2	High	Yellowish gree	Oblong obovate	Rough	Truncate	Acute	Semi hollow	125.02 ± 8.165bcd	0.98 ± 0.0047ab	7.4 ± 0.5437abc	5.5 ± 0.5437ab	11 ± 0.3341d	9 ± 0.33419	2 ± 0.3266c	14 ± 0.8165c	80.66 ± 4.0825cde	44.36 ± 3.3417bcd	1.82 ± 0.1717bcde	2.57 ± 0.2494abc	13.93 ± 2.2867abc	Absent	0 ± 0a	Absent
			DK3	High	Yellowish gree	Oblong obovate	Smooth	Truncate	Mammiform	Solid	126.42 ± 1.6996bcd	0.98 ± 0.0047ab	7.3 ± 0.8206abc	6.5 ± 0.654abc	5 ± 0.654ab	4.2 ± 0.7065b	0.8 ± 0.0327ab	14 ± 0.4714c	73.18 ± 3.3992cd	53.24 ± 2.8284cd	1.38 ± 0.2287ab	2.68 ± 0.2287bc	24.82 ± 1.8927de	Absent	0 ± 0a	Absent
			DK4	Medium	Light green	Oblong obovate	Smooth	Truncate	Acute	Semi hollow	144.04 ± 1.6996e	0.99 ± 0.0141b	8 ± 0.9428bc	6 ± 0.5437abc	12 ± 0.70651a	10 ± 0.3410	2 ± 0.17c	10 ± 0.8165ab	80.01 ± 3.3992cde	64.03 ± 3.2674e	1.25 ± 0.1893ab	2.63 ± 0.2287bc	15.37 ± 1.8927abcde	Absent	0 ± 0a	Absent
			DK5	Medium	Light green	Oblong obovate	Rough	Truncate	Acute	Semi hollow	106.78 ± 8.165a	0.98 ± 0.0047ab	9.4 ± 0.8206c	6.2 ± 0.654abc	10 ± 0.654cd	8.2 ± 0.7065d	1.8 ± 0.0327d	10 ± 0.4714ab	64.74 ± 4.0825bcd	42.04 ± 2.8284bcd	1.54 ± 0.2287abcde	2.64 ± 0.2494bc	18.36 ± 1.8927cde	Absent	0 ± 0a	Absent
Site/ Districts	Locations	Population Code	Accession Code	Fruit Density	Fruit Colour	Fruit Shape	Fruit Skin Texture	Fruit Base	Fruit Apex	Fruit Axis	Fruit Weight (g)	Specific Gravity	Fruit Length (cm)	Fruit Diameter (cm)	Fruit Rind Thickness (mm)	Albedo Thickness (mm)	Flavedo Thickness (mm)	Number of Segments	Fruit Pulp Weight (g)	Fruit Peel Weight (g)	Fruit Pulp : Peel Ratio	Pith Diameter (mm)	Length from Pith to Albedo (mm)	Seed Availability	Seed Number	Seed Colour
Baksha	Baganpara	BP	BP1	Medium	Dark green	Oblong obovate	Rough	Necked	Acute	Semi hollow	102.6 ± 5.4365a	0.99 ± 0.0047b	8.5 ± 0.8206bc	4.5 ± 0.654a	5 ± 0.654ab	4.2 ± 0.7065b	0.8 ± 0.0327ab	10 ± 0.4714ab	63.16 ± 4.3214bcd	39.44 ± 2.8284abcd	1.6 ± 0.2287bcde	2.34 ± 0.2287a	15.16 ± 3.7712abcde	Absent	0 ± 0a	Absent
			BP2	Medium	Dark green	Oblong obovate	Rough	Truncate	Mammiform	Semi hollow	96.66 ± 8.165a	0.98 ± 0.0047ab	8 ± 0.5437bc	4.4 ± 0.5437a	5 ± 0.7065ab	4.3 ± 0.34b	0.7 ± 0.3266ab	7 ± 0.81657	56.87 ± 4.0825abcd	39.79 ± 3.3417abcd	1.43 ± 0.1893abcd	2.32 ± 0.2287a	14.68 ± 1.8927abcd	Present	4 ± 0.4714a	Pinkish white
			BP3	Medium	Dark green	Obovate	Smooth	Truncate	Acute	Semi hollow	178.76 ± 4.7141f	0.98 ± 0.0047ab	7.9 ± 0.6534abc	5.1 ± 0.2355ab	5 ± 0.7065ab	4.3 ± 0.7065b	0.7 ± 0.17ab	11 ± 0.8165bc	110.8 ± 2.1607f	67.96 ± 3.2674e	1.63 ± 0.1893bcde	2.42 ± 0.2287ab	18.08 ± 1.8927cde	Present	4 ± 0.4714a	Pinkish white
			BP4	Medium	Dark green	obovate	Smooth	Necked	Acute	Semi hollow	168.03 ± 8.165f	0.98 ± 0.0047ab	9.8 ± 0.5437c	5.4 ± 0.5437ab	6 ± 0.7065ab	4.8 ± 0.34b	1.2 ± 0.3266bc	12 ± 0.8165c	106.55 ± 4.0825f	61.48 ± 3.3417e	1.73 ± 0.1717bcde	2.51 ± 0.1007abc	18.49 ± 3.7712cde	Present	5 ± 0.4714ab	Pinkish white
			BP5	High	Dark green	Oblong obovate	Smooth	Necked	Mammiform	Semi hollow	124.28 ± 5.4365bcd	0.98 ± 0.0047ab	9.5 ± 0.8206c	4.5 ± 0.654a	5 ± 0.654ab	4.3 ± 0.7065b	0.7 ± 0.0327ab	12 ± 0.4714c	70.26 ± 4.3214cd	54.02 ± 2.8284d	1.3 ± 0.2287ab	2.46 ± 0.2287ab	15.04 ± 1.8927abcde	Present	4 ± 0.4714a	Pinkish white
	Kaklabri	KL	KL1	High	Light green	Oblong obovate	Smooth	Necked	Acute	Semi hollow	152.01 ± 4.7141f	0.98 ± 0.0047ab	7.8 ± 0.6534abc	4.6 ± 0.2355a	7 ± 0.7065abc	5.7 ± 0.34bc	1.3 ± 0.17c	11 ± 0.8165bc	93.22 ± 2.1607ef	58.79 ± 3.2674de	1.59 ± 0.1717abcde	2.47 ± 0.1007ab	13.53 ± 3.7712abc	Present	6 ± 0.4714ab	Pinkish white
			KL2	High	Dark green	Obovate	Rough	Truncate	Acute	Semi hollow	141.6 ± 8.165e	0.98 ± 0.0047ab	8.4 ± 0.5437bc	4.4 ± 0.5437a	6 ± 0.7065ab	4.9 ± 0.34b	1.1 ± 0.3266bc	10 ± 0.8165ab	85.35 ± 4.0825def	56.25 ± 3.3417d	1.52 ± 0.1717abcde	2.42 ± 0.1007ab	13.58 ± 3.7712abc	Present	6 ± 0.4714ab	Pinkish white
			KL3	High	Dark green	Oblong obovate	Smooth	Truncate	Acute	Semi hollow	168.89 ± 8.165f	0.99 ± 0.0141b	8.3 ± 0.5437bc	5.2 ± 0.5437ab	7 ± 0.7065abc	5.8 ± 0.34bc	1.2 ± 0.3266bc	9 ± 0.8165a	107.56 ± 4.0825f	61.33 ± 3.3417e	1.75 ± 0.1717bcde	2.54 ± 0.2494abc	16.46 ± 2.2867bcde	Present	6 ± 0.4714ab	Pinkish white
			KL4	High	Light green	Oblong obovate	Rough	Truncate	Acute	Semi hollow	132.05 ± 1.6996d	0.99 ± 0.0047b	8.9 ± 0.9428bc	5 ± 0.5437ab	7 ± 0.3341abc	5.7 ± 0.3341bc	1.3 ± 0.17c	10 ± 0.8165ab	85.02 ± 3.3992def	47.03 ± 3.2674cd	1.81 ± 0.1717bcde	2.49 ± 0.2494ab	15.51 ± 2.2867abcde	Present	5 ± 0.4714ab	Pinkish white
			KL5	High	Dark green	Oblong obovate	Rough	Necked	Acute	Semi hollow	125.36 ± 8.165bcd	0.98 ± 0.0047ab	7.3 ± 0.6534abc	5.7 ± 0.2355ab	5 ± 0.3341ab	4.3 ± 0.3341b	0.7 ± 0.17ab	12 ± 0.8165c	69.11 ± 4.0825bcd	56.25 ± 3.2674d	1.23 ± 0.1717ab	2.58 ± 0.2494abc	20.92 ± 2.2867cde	Present	6 ± 0.4714ab	Pinkish white
	Simla Bazar	SB	SB1	Medium	Dark green	Obovate	Smooth	Necked	Acute	Semi hollow	142.12 ± 4.7141e	0.98 ± 0.0047ab	9.1 ± 0.5437c	4.7 ± 0.5437a	6 ± 0.3341ab	4.9 ± 0.3341b	1.1 ± 0.3266bc	7 ± 0.81657	90.45 ± 2.1607def	51.67 ± 3.3417cd	1.75 ± 0.1717bcde	2.49 ± 0.1007ab	15.01 ± 3.7712abcde	Absent	0 ± 0a	Absent
			SB2	Medium	Dark green	Obovate	Smooth	Truncate	Acute	Semi hollow	170.2 ± 8.165f	0.98 ± 0.0047ab	9 ± 0.5437c	4.3 ± 0.5437a	6 ± 0.3341ab	5 ± 0.3341b	1 ± 0.3266abc	12 ± 0.8165c	103.53 ± 4.0825f	66.67 ± 3.3417e	1.55 ± 0.1717abcde	2.41 ± 0.1007ab	13.09 ± 3.7712abc	Absent	0 ± 0a	Absent
			SB3	Medium	Dark green	Obovate	Smooth	Necked	Acute	Semi hollow	164.67 ± 5.4365f	0.99 ± 0.0047b	7.2 ± 0.8206abc	5.2 ± 0.654ab	7 ± 0.654abc	5.6 ± 0.7065bc	1.4 ± 0.0327c	13 ± 0.4714c	97.65 ± 4.3214f	67.02 ± 2.8284e	1.46 ± 0.2287abcd	2.55 ± 0.2287abc	16.45 ± 1.8927bcde	Absent	0 ± 0a	Absent
			SB4	Medium	Dark green	Oblong obovate	Smooth	Necked	Acute	Semi hollow	136.52 ± 8.165d	0.98 ± 0.0047ab	7 ± 0.5437abc	5.5 ± 0.5437ab	5 ± 0.7065ab	4.3 ± 0.34b	0.7 ± 0.3266ab	10 ± 0.8165ab	89.13 ± 4.0825def	47.39 ± 3.3417cd	1.88 ± 0.1717bcde	2.52 ± 0.2494abc	19.98 ± 2.2867cde	Absent	0 ± 0a	Absent
			SB5	Low	Dark green	Oblong obovate	Rough	Truncate	Acute	Semi hollow	156.76 ± 4.7141f	0.98 ± 0.0047ab	8.1 ± 0.5437bc	4.6 ± 0.5437a	5 ± 0.7065ab	4.2 ± 0.3341b	0.8 ± 0.3266ab	10 ± 0.8165ab	91.07 ± 2.1607ef	65.69 ± 3.3417e	1.39 ± 0.1717ab	2.48 ± 0.1007ab	15.52 ± 3.7712abcde	Absent	0 ± 0a	Absent
	Boro Gaon	BG	BG1	Low	Dark green	Oblong obovate	Smooth	Truncate	Acute	Solid	154.54 ± 4.7141f	0.99 ± 0.0047b	8.7 ± 0.6534bc	5.8 ± 0.2355ab	5 ± 0.7065ab	4.3 ± 0.34b	0.7 ± 0.17ab	11 ± 0.8165bc	97.06 ± 2.1607f	57.48 ± 3.2674d	1.69 ± 0.1717bcde	2.61 ± 0.2494bc	21.39 ± 2.2867cde	Absent	0 ± 0a	Absent
			BG2	High	Dark green	Oblong obovate	Rough	Truncate	Mammiform	Semi hollow	143.25 ± 8.165e	0.98 ± 0.0047ab	7.6 ± 0.4714abc	5.5 ± 0.3341ab	4 ± 0.3341a	3.6 ± 0.3341a	0.4 ± 0.174a	11 ± 0.8165bc	83.56 ± 4.0825cde	59.69 ± 3.2674de	1.4 ± 0.1717abcd	2.52 ± 0.1007abc	20.98 ± 3.7712cde	Present	3 ± 0.4714a	Pinkish white
			BG3	High	Light green	Oblong obovate	Rough	Truncate	Acute	Semi hollow	134.56 ± 1.6996d	0.98 ± 0.0047ab	9.3 ± 0.9428c	5.5 ± 0.5437ab	4 ± 0.7065a	3.5 ± 0.34a	0.5 ± 0.17a	11 ± 0.8165bc	82.33 ± 3.3992cde	52.23 ± 3.2674cd	1.58 ± 0.1717abcde	2.55 ± 0.2494abc	20.95 ± 2.2867cde	Present	4 ± 0.4714a	Pinkish white
			BG4	High	Dark green	Oblong obovate	Rough	Necked	Acute	Semi hollow	162.74 ± 8.165f	0.98 ± 0.0047ab	8.6 ± 0.5437bc	4.6 ± 0.5437a	5 ± 0.7065ab	4.3 ± 0.34b	0.7 ± 0.3266ab	12 ± 0.8165c	106.07 ± 4.0825f	56.67 ± 3.3417d	1.87 ± 0.1893bcde	2.43 ± 0.2494ab	15.57 ± 2.2867abcde	Present	4 ± 0.4714a	Pinkish white
			BG5	High	Dark green	Oblong obovate	Rough	Necked	Mammiform	Semi hollow	128.03 ± 4.7141cd	0.98 ± 0.0047ab	7.6 ± 0.5437abc	4.9 ± 0.5437a	7 ± 0.7065abc	5.7 ± 0.3341bc	1.3 ± 0.3266c	12 ± 0.8165c	78.05 ± 2.1607cd	49.98 ± 3.3417cd	1.56 ± 0.1893abcde	2.48 ± 0.2287ab	15.02 ± 1.8927abcde	Present	4 ± 0.4714a	Pinkish white
	Boro Para	BPR	BPR1	Low	Light green	Oblong	Rough	Truncate	Mammiform	Semi hollow	148.67 ± 8.165ef	0.98 ± 0.0047ab	7.5 ± 0.5437abc	5.1 ± 0.5437ab	6 ± 0.7065ab	4.9 ± 0.34b	1.1 ± 0.3266bc	11 ± 0.8165bc	96.11 ± 4.0825f	52.56 ± 3.3417cd	1.83 ± 0.1893bcde	2.49 ± 0.2494ab	17.01 ± 2.2867bcde	Absent	0 ± 0a	Absent
			BPR2	Low	Light green	Oblong obovate	Bumpy	Truncate	Acute	Solid	140.98 ± 4.7141e	0.98 ± 0.0047ab	7.5 ± 0.6534abc	4.8 ± 0.2355a	6 ± 0.3341ab	5 ± 0.3341b	1 ± 0.17abc	10 ± 0.8165ab	91.93 ± 2.1607ef	49.05 ± 3.2674cd	1.87 ± 0.1893bcde	2.49 ± 0.2287ab	15.51 ± 1.8927abcde	Absent	0 ± 0a	Absent
			BPR3	Low	Light green	Oblong	Smooth	Truncate	Acute	Semi hollow	136.32 ± 8.165d	0.98 ± 0.0047ab	8.5 ± 0.5437bc	4.5 ± 0.5437a	6 ± 0.3341ab	4.9 ± 0.3341b	1.1 ± 0.3266bc	10 ± 0.8165ab	83.56 ± 4.0825cde	52.76 ± 3.3417cd	1.58 ± 0.1893abcde	2.38 ± 0.2494a	14.12 ± 2.2867abcd	Absent	0 ± 0a	Absent
			BPR4	Low	Dark green	Obovate	Smooth	Truncate	Acute	Semi hollow	162.23 ± 8.165f	0.98 ± 0.0047ab	8.7 ± 0.5437bc	4.3 ± 0.5437a	5 ± 0.3341ab	4.3 ± 0.3341b	0.7 ± 0.3266ab	10 ± 0.8165ab	100.67 ± 4.0825f	61.56 ± 3.3417e	1.64 ± 0.1893bcde	2.35 ± 0.2287a	14.15 ± 1.8927abcd	Absent	0 ± 0a	Absent
			BPR5	Medium	Dark green	Oblong	Smooth	Truncate	Acute	Semi hollow	133.35 ± 8.165d	0.99 ± 0.0047b	9.1 ± 0.6534c	5.2 ± 0.2355ab	5 ± 0.3341ab	4.2 ± 0.3341b	0.8 ± 0.17ab	12 ± 0.8165c	83.26 ± 4.0825cde	50.09 ± 3.2674cd	1.66 ± 0.1893bcde	2.48 ± 0.2287ab	18.52 ± 1.8927cde	Absent	0 ± 0a	Absent
	Lwakhi Bazar	LB	LB1	Medium	Dark green	Oblong	Smooth	Truncate	Acute	Semi hollow	147.66 ± 8.165ef	0.98 ± 0.0047ab	9.6 ± 0.5437c	5.7 ± 0.5437ab	4 ± 0.7065a	3.5 ± 0.34a	0.5 ± 0.3266a	12 ± 0.8165c	90.62 ± 4.0825def	57.04 ± 3.3417d	1.59 ± 0.1717abcde	2.55 ± 0.1007abc	21.95 ± 3.7712cde	Absent	0 ± 0a	Absent
			LB2	Medium	Dark green	Oblong obovate	Smooth	Necked	Acute	Semi hollow	126.67 ± 1.6996bcd	0.98 ± 0.0047ab	8.8 ± 0.9428bc	5.7 ± 0.5437ab	6 ± 0.7065ab	5 ± 0.3341b	1 ± 0.17abc	11 ± 0.8165bc	80.47 ± 3.3992cde	46.2 ± 3.2674cd	1.74 ± 0.1717bcde	2.59 ± 0.2494abc	19.91 ± 2.2867cde	Absent	0 ± 0a	Absent
			LB3	High	Dark green	Oblong obovate	Rough	Necked	Acute	Semi hollow	166.67 ± 4.7141f	0.98 ± 0.0047ab	8.5 ± 0.4714bc	5.3 ± 0.3341ab	6 ± 0.3341ab	4.9 ± 0.3341b	1.1 ± 0.174bc	10 ± 0.4714ab	103.06 ± 2.1607f	63.61 ± 3.2674e	1.62 ± 0.2287bcde	2.51 ± 0.2287abc	17.99 ± 1.8927bcde	Absent	0 ± 0a	Absent
			LB4	High	Dark green	Obovate	Rough	Necked	Acute	Semi hollow	162.71 ± 8.165f	0.98 ± 0.0047ab	8.3 ± 0.5437bc	5.1 ± 0.5437ab	5 ± 0.7065ab	4.2 ± 0.34b	0.8 ± 0.3266ab	10 ± 0.8165ab	101.5 ± 4.0825f	61.21 ± 3.3417e	1.66 ± 0.1717bcde	2.47 ± 0.2494ab	18.03 ± 2.2867cde	Absent	0 ± 0a	Absent
			LB5	High	Dark green	Oblong obovate	Smooth	Truncate	Mammiform	Semi hollow	159.87 ± 1.6996f	0.98 ± 0.0047ab	7.5 ± 0.9428abc	4.3 ± 0.5437a	5 ± 0.7065ab	4.3 ± 0.3341b	0.7 ± 0.17ab	12 ± 0.8165c	95.15 ± 3.3992ef	64.72 ± 3.2674e	1.47 ± 0.1893abcd	2.32 ± 0.2494a	14.18 ± 3.7712abcd	Absent	0 ± 0a	Absent
Site/ Districts	Locations	Population Code	Accession Code	Fruit Density	Fruit Colour	Fruit Shape	Fruit Skin Texture	Fruit Base	Fruit Apex	Fruit Axis	Fruit Weight (g)	Specific Gravity	Fruit Length (cm)	Fruit Diameter (cm)	Fruit Rind Thickness (mm)	Albedo Thickness (mm)	Flavedo Thickness (mm)	Number of Segments	Fruit Pulp Weight (g)	Fruit Peel Weight (g)	Fruit Pulp : Peel Ratio	Pith Diameter (mm)	Length from Pith to Albedo (mm)	Seed Availability	Seed Number	Seed Colour
Nalbari	Arikuchi	AK	AK1	Medium	Light green	Obovate	Smooth	Truncate	Acute	Semi hollow	143.1 ± 1.6996e	0.98 ± 0.0047ab	9.6 ± 0.9428c	5.5 ± 0.5437ab	6 ± 0.7065ab	4.9 ± 0.3341b	1.1 ± 0.17bc	12 ± 0.8165c	90.64 ± 3.3992def	52.46 ± 3.2674cd	1.73 ± 0.1717bcde	2.56 ± 0.1007abc	18.94 ± 1.8927cde	Present	4 ± 0.4714a	Pinkish white
			AK2	Medium	Light green	Oblong	Smooth	Truncate	Mammiform	Semi hollow	139.17 ± 4.7141e	0.98 ± 0.0047ab	9.4 ± 0.5437c	5.2 ± 0.5437ab	4 ± 0.7065a	3.6 ± 0.3341a	0.4 ± 0.3266a	11 ± 0.8165bc	86.6 ± 2.1607def	52.57 ± 3.3417cd	1.65 ± 0.1717bcde	2.53 ± 0.2494abc	19.47 ± 2.2867cde	Present	4 ± 0.4714a	Pinkish white
			AK3	Medium	Light green	Obovate	Bumpy	Truncate	Acute	Semi hollow	142.26 ± 8.165e	0.99 ± 0.0141b	8.8 ± 0.5437bc	5.2 ± 0.5437ab	5 ± 0.7065ab	4.3 ± 0.3341b	0.7 ± 0.3266ab	10 ± 0.8165ab	90.9 ± 4.0825def	51.36 ± 3.3417cd	1.77 ± 0.1717bcde	2.51 ± 0.2494abc	18.49 ± 2.2867cde	Present	3 ± 0.4714a	Pinkish white
			AK4	Medium	Dark green	Oblong obovate	Smooth	Necked	Acute	Semi hollow	148.29 ± 1.6996ef	0.98 ± 0.0047ab	10.6 ± 0.9428c	5.4 ± 0.5437ab	7 ± 0.7065abc	5.7 ± 0.3341bc	1.3 ± 0.17c	12 ± 0.8165c	92.05 ± 3.3992ef	56.24 ± 3.2674d	1.64 ± 0.1717bcde	2.52 ± 0.2494abc	17.48 ± 3.7712bcde	Present	4 ± 0.4714a	Pinkish white
			AK5	Medium	Dark green	Oblong obovate	Smooth	Necked	Acute	Solid	137.48 ± 8.165e	0.98 ± 0.0047ab	9.3 ± 0.5437c	4.8 ± 0.5437a	5 ± 0.7065ab	4.2 ± 0.3341b	0.8 ± 0.3266ab	12 ± 0.8165c	88.15 ± 4.0825def	49.33 ± 3.3417cd	1.79 ± 0.1893bcde	2.44 ± 0.2494ab	16.56 ± 3.7712bcde	Present	4 ± 0.4714a	Pinkish white
	Bala	BLA	BLA1	Medium	Dark green	Oblong Obovate	Smooth	Truncate	Acute	Semi hollow	109.92 ± 4.7141ab	0.99 ± 0.0047b	9.7 ± 0.5437c	5.7 ± 0.5437ab	5 ± 0.7065ab	4.3 ± 0.34b	0.7 ± 0.3266ab	11 ± 0.8165bc	67.29 ± 2.1607bcd	42.63 ± 3.3417bcd	1.58 ± 0.1717abcde	2.55 ± 0.2494abc	20.95 ± 3.7712cde	Present	4 ± 0.4714a	Pinkish white
			BLA2	Medium	Dark green	Oblong obovate	Smooth	Truncate	Acute	Semi hollow	127.21 ± 4.7141bcd	0.98 ± 0.0047ab	9.9 ± 0.6534c	5.6 ± 0.2355ab	4 ± 0.3341a	3.5 ± 0.3341a	0.5 ± 0.17a	11 ± 0.8165bc	82.94 ± 2.1607cde	44.27 ± 3.2674bcd	1.87 ± 0.1717bcde	2.58 ± 0.2494abc	21.42 ± 2.2867cde	Present	3 ± 0.4714a	Pinkish white
			BLA3	Medium	Light green	Oblong obovate	Smooth	Necked	Acute	Semi hollow	92.47 ± 8.165ab	0.98 ± 0.0047ab	8.1 ± 0.5437bc	4.7 ± 0.5437a	4 ± 0.3341a	3.5 ± 0.3341a	0.5 ± 0.3266a	12 ± 0.8165c	59.3 ± 4.0825abcd	33.17 ± 3.3417abc	1.79 ± 0.1893bcde	2.42 ± 0.2494ab	17.08 ± 2.2867bcde	Present	3 ± 0.4714a	Pinkish white
			BLA4	Medium	Light green	Obovate	Rough	Truncate	Acute	Semi hollow	119.15 ± 4.7141bc	0.99 ± 0.0047b	9.3 ± 0.5437c	5.4 ± 0.5437ab	5 ± 0.3341ab	4.3 ± 0.3341b	0.7 ± 0.3266ab	10 ± 0.8165ab	77.88 ± 2.1607cd	41.27 ± 3.3417bcd	1.89 ± 0.1893bcde	2.52 ± 0.2494abc	19.48 ± 2.2867cde	Present	3 ± 0.4714a	Pinkish white
			BLA5	High	Dark green	Oblong Obovate	Bumpy	Truncate	Acute	Semi hollow	121.27 ± 4.7141bc	0.98 ± 0.0047ab	9.6 ± 0.6534c	5.8 ± 0.2355ab	6 ± 0.654ab	4.9 ± 0.7065b	1.1 ± 0.17bc	12 ± 0.8165c	76.08 ± 2.1607cd	45.19 ± 3.2674cd	1.68 ± 0.1893bcde	2.61 ± 0.2494bc	20.39 ± 3.7712cde	Absent	0 ± 0a	Absent
	Kamarkuchi	KK	KK1	Medium	Dark green	Obovate	Rough	Truncate	Acute	Semi hollow	129.16 ± 1.6996cd	0.98 ± 0.0047ab	9.8 ± 0.9428c	5.3 ± 0.5437ab	4 ± 0.3341a	3.6 ± 0.7065a	0.4 ± 0.17a	11 ± 0.8165bc	80.99 ± 3.3992cde	48.17 ± 3.2674cd	1.68 ± 0.1893bcde	2.54 ± 0.2494abc	19.96 ± 2.2867cde	Absent	0 ± 0a	Absent
			KK2	High	Dark green	Elliptical	Rough	Necked	Mammiform	Semi hollow	126.21 ± 8.165bcd	0.98 ± 0.0047ab	9.4 ± 0.5437c	5.9 ± 0.5437ab	4 ± 0.3341a	3.5 ± 0.7065a	0.5 ± 0.3266a	11 ± 0.8165bc	79.92 ± 4.0825cde	46.29 ± 3.3417cd	1.73 ± 0.1893bcde	2.64 ± 0.2494bc	22.86 ± 1.8927de	Absent	0 ± 0a	Absent
			KK3	High	Dark green	Obovate	Smooth	Truncate	Acute	Semi hollow	93.27 ± 8.165ab	0.98 ± 0.0047ab	8.2 ± 0.5437bc	5.4 ± 0.5437ab	4 ± 0.3341a	3.5 ± 0.7065a	0.5 ± 0.3266a	11 ± 0.8165bc	61.02 ± 4.0825bcd	32.25 ± 3.3417abc	1.89 ± 0.1893bcde	2.54 ± 0.2494abc	20.46 ± 1.8927cde	Absent	0 ± 0a	Absent
			KK4	High	Dark green	Elliptical	Smooth	Necked	Acute	Solid	139.1 ± 4.7141e	0.98 ± 0.0047ab	9.7 ± 0.6534c	5.5 ± 0.2355ab	5 ± 0.3341ab	4.3 ± 0.7065b	0.7 ± 0.17ab	11 ± 0.8165bc	90.98 ± 2.1607def	48.12 ± 3.2674cd	1.89 ± 0.1893bcde	2.54 ± 0.2494abc	19.96 ± 2.2867cde	Absent	0 ± 0a	Absent
			KK5	Medium	Dark green	Elliptical	Smooth	Truncate	Acute	Semi hollow	121.11 ± 8.165bc	0.98 ± 0.0047ab	10.1 ± 0.5437c	4.9 ± 0.5437a	4 ± 0.3341a	3.5 ± 0.3341a	0.5 ± 0.3266a	10 ± 0.8165ab	71.13 ± 4.0825cd	49.98 ± 3.3417cd	1.42 ± 0.1893abcd	2.43 ± 0.2287ab	18.07 ± 1.8927cde	Absent	0 ± 0a	Absent
	Kotpuha	KT	KT1	Low	Dark green	Oblong obovate	Rough	Necked	Acute	Semi hollow	136.19 ± 1.6996d	0.99 ± 0.0047b	9.7 ± 0.9428c	5.6 ± 0.5437ab	5 ± 0.7065ab	4.2 ± 0.34b	0.8 ± 0.17ab	11 ± 0.8165bc	89.01 ± 3.3992def	47.18 ± 3.2674cd	1.89 ± 0.1717bcde	2.54 ± 0.1007abc	20.46 ± 3.7712cde	Absent	0 ± 0a	Absent
			KT2	Low	Dark green	Obovate	Smooth	Truncate	Acute	Semi hollow	147.12 ± 8.165ef	0.98 ± 0.0047ab	10.7 ± 0.4714c	6.4 ± 0.3341abc	5 ± 0.3341ab	4.2 ± 0.34b	0.8 ± 0.174ab	11 ± 0.4714bc	97.64 ± 4.0825f	49.48 ± 3.26744cd	1.97 ± 0.2287cde	2.67 ± 0.2287bc	24.33 ± 1.8927de	Present	4 ± 0.4714a	Pinkish white
			KT3	Low	Dark green	Oblong obovate	Smooth	Necked	Round	Semi hollow	137.28 ± 8.165e	0.98 ± 0.0047ab	10.2 ± 0.5437c	5.4 ± 0.5437ab	4 ± 0.7065a	3.6 ± 0.34a	0.4 ± 0.3266a	13 ± 0.8165c	87.56 ± 4.0825def	49.72 ± 3.3417cd	1.76 ± 0.1717bcde	2.53 ± 0.2494abc	20.47 ± 2.2867cde	Absent	0 ± 0a	Absent
			KT4	Medium	Light green	Oblong	Rough	Truncate	Acute	Semi hollow	147.19 ± 8.165ef	0.98 ± 0.0047ab	9.4 ± 0.5437c	5.6 ± 0.5437ab	5 ± 0.7065ab	4.3 ± 0.34b	0.7 ± 0.3266ab	13 ± 0.8165c	90.07 ± 4.0825def	57.12 ± 3.3417d	1.58 ± 0.1717abcde	2.55 ± 0.1007abc	20.45 ± 3.7712cde	Present	3 ± 0.4714a	Pinkish white
			KT5	Medium	Light green	Oblong obovate	Rough	Necked	Mammiform	Semi hollow	93.11 ± 5.4365ab	0.98 ± 0.0047ab	8.7 ± 0.8206bc	4.6 ± 0.654a	5 ± 0.654ab	4.2 ± 0.7065b	0.8 ± 0.0327ab	12 ± 0.4714c	55.82 ± 4.3214abcd	37.29 ± 2.8284abcd	1.5 ± 0.2287abcde	2.48 ± 0.2287ab	15.52 ± 1.8927abcde	Present	3 ± 0.4714a	Pinkish white
	Amayapur	AP	AP1	Medium	Light green	Oblong obovate	Rough	Truncate	Acute	Semi hollow	138.41 ± 8.165e	0.98 ± 0.0047ab	9.3 ± 0.4714c	6.2 ± 0.3341abc	5 ± 0.3341ab	4.2 ± 0.3341b	0.8 ± 0.174ab	12 ± 0.4714c	85.14 ± 4.0825def	53.27 ± 3.2674cd	1.6 ± 0.2287bcde	2.64 ± 0.2287bc	23.36 ± 1.8927de	Present	4 ± 0.4714a	Pinkish white
			AP2	High	Dark green	Oblong	Rough	Truncate	Round	Semi hollow	156.18 ± 8.165f	0.99 ± 0.0047b	8.9 ± 0.5437bc	5.4 ± 0.5437ab	5 ± 0.7065ab	4.3 ± 0.34b	0.7 ± 0.3266ab	12 ± 0.8165c	103.99 ± 4.0825f	52.19 ± 3.3417cd	1.99 ± 0.1717cde	2.57 ± 0.1007abc	19.43 ± 3.7712cde	Absent	0 ± 0a	Absent
			AP3	High	Dark green	Obovate	Smooth	Truncate	Acute	Semi hollow	148.21 ± 8.165ef	0.99 ± 0.0047b	8.8 ± 0.4714bc	6.4 ± 0.3341abc	7 ± 0.3341abc	5.7 ± 0.34bc	1.3 ± 0.174c	12 ± 0.4714c	90.73 ± 4.0825def	57.48 ± 3.2674d	1.58 ± 0.2287abcde	2.68 ± 0.2287bc	22.32 ± 1.8927de	Present	2 ± 0.4714a	Pinkish white
			AP4	Low	Dark green	Oblong obovate	Rough	Truncate	Acute	Semi hollow	139.21 ± 4.7141e	0.98 ± 0.0047ab	9.6 ± 0.5437c	5.1 ± 0.5437ab	4 ± 0.7065a	3.5 ± 0.34a	0.5 ± 0.3266a	12 ± 0.8165c	85.04 ± 2.1607def	54.17 ± 3.3417d	1.57 ± 0.1717abcde	2.55 ± 0.1007abc	18.95 ± 3.7712cde	Absent	0 ± 0a	Absent
			AP5	Low	Light green	Oblong obovate	Rough	Truncate	Acute	Semi hollow	131.82 ± 4.7141cd	0.98 ± 0.0047ab	9.9 ± 0.4714c	4.7 ± 0.3341a	5 ± 0.3341ab	4.2 ± 0.3341b	0.8 ± 0.174ab	13 ± 0.4714c	77.63 ± 2.1607cd	54.19 ± 3.2674d	1.43 ± 0.2287abcd	2.45 ± 0.2287ab	16.05 ± 1.8927bcde	Absent	0 ± 0a	Absent
	Arara	AR	AR1	Medium	Light green	Obovate	Smooth	Necked	Acute	Solid	132.21 ± 5.4365d	0.99 ± 0.0047b	8.3 ± 0.5437bc	5.4 ± 0.5437ab	4 ± 0.7065a	3.6 ± 0.34a	0.4 ± 0.3266a	10 ± 0.8165ab	93.04 ± 4.3214ef	39.17 ± 3.3417abcd	2.38 ± 0.1717e	2.52 ± 0.1007abc	20.48 ± 3.7712cde	Absent	0 ± 0a	Absent
			AR2	Medium	Dark green	Oblong Obovate	Rough	Necked	Mammiform	Semi hollow	126.14 ± 5.4365bcd	0.98 ± 0.0047ab	9.7 ± 0.4714c	4.8 ± 0.3341a	6 ± 0.3341ab	5 ± 0.3341b	1 ± 0.174abc	10 ± 0.4714ab	82.85 ± 4.3214cde	43.29 ± 3.2674bcd	1.91 ± 0.2287cde	2.45 ± 0.2287ab	15.55 ± 1.8927abcde	Absent	0 ± 0a	Absent
			AR3	Medium	Dark green	Oblong obovate	Smooth	Truncate	Mammiform	Solid	97.18 ± 4.7141ab	0.98 ± 0.0047ab	9.3 ± 0.5437c	5.4 ± 0.5437ab	6 ± 0.7065ab	4.9 ± 0.34b	1.1 ± 0.3266bc	10 ± 0.8165ab	64.02 ± 2.1607bcd	33.16 ± 3.3417abc	1.93 ± 0.1717cde	2.53 ± 0.1007abc	18.47 ± 3.7712cde	Absent	0 ± 0a	Absent
			AR4	Medium	Dark green	Oblong	Rough	Truncate	Acute	Semi hollow	82.19 ± 8.165ab	0.98 ± 0.0047ab	9.4 ± 0.4714c	5.3 ± 0.3341ab	4 ± 0.3341a	3.5 ± 0.3341a	0.5 ± 0.174a	11 ± 0.4714bc	44.95 ± 4.0825ab	37.24 ± 3.2674abcd	1.21 ± 0.2287ab	2.51 ± 0.2287abc	19.99 ± 1.8927cde	Absent	0 ± 0a	Absent
			AR5	Medium	Light green	Oblong Obovate	Smooth	Truncate	Acute	Semi hollow	121.15 ± 5.4365bc	0.99 ± 0.0047b	8.6 ± 0.8206bc	5.1 ± 0.654ab	5 ± 0.654ab	4.2 ± 0.7065b	0.8 ± 0.0327ab	11 ± 0.4714bc	72.17 ± 4.3214cd	48.98 ± 2.8284cd	1.47 ± 0.2287abcd	2.48 ± 0.2494ab	18.02 ± 1.8927cde	Absent	0 ± 0a	Absent
Site/ Districts	Locations	Population Code	Accession Code	Fruit Density	Fruit Colour	Fruit Shape	Fruit Skin Texture	Fruit Base	Fruit Apex	Fruit Axis	Fruit Weight (g)	Specific Gravity	Fruit Length (cm)	Fruit Diameter (cm)	Fruit Rind Thickness (mm)	Albedo Thickness (mm)	Flavedo Thickness (mm)	Number of Segments	Fruit Pulp Weight (g)	Fruit Peel Weight (g)	Fruit Pulp : Peel Ratio	Pith Diameter (mm)	Length from Pith to Albedo (mm)	Seed Availability	Seed Number	Seed Colour
Barpeta	Patacharkuchi	PT	PT1	Medium	Light	Oblong obovate	Smooth	Truncate	Acute	Semi hollow	147.48 ± 4.7141ef	0.98 ± 0.0047ab	9.3 ± 0.6534c	5.2 ± 0.2355ab	4 ± 0.7065a	3.6 ± 0.7065a	0.4 ± 0.17a	11 ± 0.8165bc	87.93 ± 2.1607def	59.55 ± 3.2674de	1.48 ± 0.1893abcd	2.54 ± 0.2287abc	19.46 ± 1.8927cde	Present	12 ± 1.633abc	Pinkish white
			PT2	Medium	Light	Oblong obovate	Smooth	Truncate	Acute	Semi hollow	112.02 ± 4.7141ab	0.98 ± 0.0047ab	10.1 ± 0.6534c	5.2 ± 0.2355ab	5 ± 0.7065ab	4.2 ± 0.7065b	0.8 ± 0.17ab	11 ± 0.8165bc	63 ± 2.1607a	49.02 ± 3.2674cd	1.29 ± 0.1893ab	2.51 ± 0.2287abc	18.49 ± 1.8927cde	Present	13 ± 2.055abc	Pinkish white
			PT3	Medium	Light	Obovate	Smooth	Truncate	Mammiform	Semi hollow	97.89 ± 8.165ab	0.98 ± 0.0047ab	9.5 ± 0.5437c	5.5 ± 0.5437ab	5 ± 0.7065ab	4.1 ± 0.7065b	0.9 ± 0.3266abc	11 ± 0.8165bc	60.64 ± 4.0825bcd	37.25 ± 3.3417abcd	1.63 ± 0.1717bcde	2.57 ± 0.1007abc	19.93 ± 1.8927cde	Present	13 ± 2.055abc	Pinkish white
			PT4	Medium	Light green	Oblong obovate	Smooth	Truncate	Acute	Semi hollow	124.4 ± 5.4365bcd	0.98 ± 0.0047ab	9.5 ± 0.8206c	5.7 ± 0.654ab	6 ± 0.654ab	4.9 ± 0.7065b	1.1 ± 0.0327bc	11 ± 0.4714bc	79.39 ± 4.3214cde	45.01 ± 2.8284cd	1.76 ± 0.2287bcde	2.58 ± 0.2287abc	19.92 ± 1.8927cde	Present	13 ± 2.055abc	Pinkish white
			PT5	Medium	Light green	Oblong obovate	Smooth	Truncate	Acute	Semi hollow	114.21 ± 8.165b	0.98 ± 0.0047ab	10.2 ± 0.5437c	4.8 ± 0.5437a	4 ± 0.7065a	3.5 ± 0.34a	0.5 ± 0.3266a	10 ± 0.8165ab	68.11 ± 4.0825bcd	46.1 ± 3.3417cd	1.48 ± 0.1717abcd	2.46 ± 0.1007ab	17.54 ± 3.7712bcde	Present	13 ± 2.055abc	Pinkish white
	Sundarpur	SD	SD 1	High	Light green	Obovate	Smooth	Truncate	Acute	Semi hollow	135.45 ± 5.4365d	0.98 ± 0.0047ab	9.1 ± 0.5437c	6.1 ± 0.5437abc	5 ± 0.7065ab	4.3 ± 0.34b	0.7 ± 0.3266ab	12 ± 0.8165c	84.37 ± 4.3214cde	51.08 ± 3.3417cd	1.65 ± 0.1717bcde	2.64 ± 0.1007bc	22.86 ± 3.7712de	Absent	0 ± 0a	Absent
			SD 2	High	Dark green	Oblong obovate	Smooth	Truncate	Acute	Semi hollow	152.14 ± 8.165f	0.98 ± 0.0047ab	8.6 ± 0.5437bc	5.1 ± 0.5437ab	5 ± 0.7065ab	4.2 ± 0.3341b	0.8 ± 0.3266ab	12 ± 0.8165c	98.73 ± 4.0825f	53.41 ± 3.3417cd	1.85 ± 0.1893bcde	2.53 ± 0.2287abc	17.97 ± 1.8927bcde	Present	5 ± 1.633ab	Pinkish white
			SD 3	Medium	Light green	Oblong obovate	Bumpy	Truncate	Mammiform	Semi hollow	102.2 ± 8.165a	0.98 ± 0.0047ab	8.7 ± 0.5437bc	6 ± 0.5437abc	6 ± 0.7065ab	4.9 ± 0.3341b	1.1 ± 0.3266bc	12 ± 0.8165c	56.99 ± 4.0825abcd	45.21 ± 3.3417cd	1.26 ± 0.1893ab	2.62 ± 0.2287bc	21.38 ± 1.8927cde	Present	5 ± 1.633ab	Pinkish white
			SD 4	Medium	Dark green	Elliptical	Rough	Truncate	Acute	Semi hollow	105.23 ± 1.6996a	0.99 ± 0.0047b	9.5 ± 0.9428c	5 ± 0.5437ab	4 ± 0.7065a	3.6 ± 0.3341a	0.4 ± 0.17a	12 ± 0.8165c	63.18 ± 3.3992bcd	42.05 ± 3.2674bcd	1.5 ± 0.1893abcde	2.47 ± 0.2287ab	18.53 ± 1.8927cde	Present	5 ± 1.633ab	Pinkish white
			SD 5	Medium	Dark green	Obovate	Rough	Truncate	Acute	Solid	134.08 ± 8.165d	0.98 ± 0.0047ab	9.8 ± 0.5437c	4.9 ± 0.5437a	5 ± 0.7065ab	4.3 ± 0.3341b	0.7 ± 0.3266ab	13 ± 0.8165c	82.03 ± 4.0825cde	52.05 ± 3.3417cd	1.58 ± 0.1893abcde	2.48 ± 0.2287ab	17.02 ± 3.7712bcde	Present	5 ± 1.633ab	Pinkish white
	Denartari	DR	DR 1	High	Dark green	Elliptical	Bumpy	Necked	Acute	Semi hollow	136.47 ± 4.7141d	0.98 ± 0.0047ab	9.3 ± 0.6534c	5.5 ± 0.2355ab	7 ± 0.7065abc	5.7 ± 0.34bc	1.3 ± 0.17c	11 ± 0.8165bc	86.38 ± 2.1607def	50.09 ± 3.2674cd	1.73 ± 0.1893bcde	2.57 ± 0.2287abc	17.93 ± 3.7712bcde	Absent	0 ± 0a	Absent
			DR 2	High	Dark green	Elliptical	Smooth	Truncate	Acute	Semi hollow	142.1 ± 8.165e	0.98 ± 0.0047ab	10.5 ± 0.5437c	6.2 ± 0.5437abc	5 ± 0.7065ab	4.3 ± 0.34b	0.7 ± 0.3266ab	11 ± 0.8165bc	84.62 ± 4.0825cde	57.48 ± 3.3417d	1.47 ± 0.1893abcd	2.64 ± 0.2287bc	23.36 ± 3.7712de	Absent	0 ± 0a	Absent
			DR 3	High	Dark green	Obovate	Rough	Necked	Acute	Semi hollow	131.23 ± 8.165cd	0.98 ± 0.0047ab	10.4 ± 0.5437c	5.3 ± 0.5437ab	4 ± 0.7065a	3.6 ± 0.34a	0.4 ± 0.3266a	13 ± 0.8165c	80.34 ± 4.0825cde	50.89 ± 3.3417cd	1.58 ± 0.1893abcde	2.55 ± 0.2287abc	19.95 ± 1.8927cde	Absent	0 ± 0a	Absent
			DR 4	High	Dark green	Obovate	Smooth	Necked	Acute	Semi hollow	147.15 ± 5.4365ef	0.98 ± 0.0047ab	9.4 ± 0.8206c	5.5 ± 0.654ab	4 ± 0.654a	3.5 ± 0.7065a	0.5 ± 0.0327a	13 ± 0.4714c	97.96 ± 4.3214f	49.19 ± 2.8284cd	1.99 ± 0.1893cde	2.58 ± 0.2287abc	20.92 ± 1.8927cde	Absent	0 ± 0a	Absent
			DR 5	Medium	Light green	Oblong obovate	Smooth	Necked	Acute	Semi hollow	96.31 ± 8.165ab	0.98 ± 0.0047ab	8.9 ± 0.5437bc	4.7 ± 0.5437a	5 ± 0.7065ab	4.2 ± 0.34b	0.8 ± 0.3266ab	12 ± 0.8165c	61.17 ± 4.0825bcd	35.14 ± 3.3417abc	1.74 ± 0.1717bcde	2.42 ± 0.1007ab	16.08 ± 3.7712bcde	Present	4 ± 0.8165a	Pinkish white
	Banglipara	BGR	BGR 1	Low	Dark green	Oblong obovate	Rough	Necked	Mammiform	Semi hollow	142.22 ± 8.165e	0.99 ± 0.0141b	8.1 ± 0.5437bc	5.1 ± 0.5437ab	4 ± 0.7065a	3.6 ± 0.3341a	0.4 ± 0.3266a	10 ± 0.8165ab	88.76 ± 4.0825def	53.46 ± 3.3417cd	1.66 ± 0.1717bcde	2.49 ± 0.1007ab	19.01 ± 2.2867cde	Present	5 ± 0.8165ab	Pinkish white
			BGR 2	Low	Light green	Oblong obovate	Rough	Necked	Mammiform	Semi hollow	120.67 ± 4.7141bc	0.98 ± 0.0047ab	9.6 ± 0.6534c	4.5 ± 0.2355a	6 ± 0.7065ab	5 ± 0.3341b	1 ± 0.17abc	10 ± 0.8165ab	79.49 ± 2.1607cde	41.18 ± 3.2674bcd	1.93 ± 0.1717cde	2.46 ± 0.1007ab	14.04 ± 3.7712abcd	Present	5 ± 0.8165ab	Pinkish white
			BGR 3	Medium	Light green	Oblong obovate	Rough	Necked	Mammiform	Solid	92.41 ± 8.165ab	0.98 ± 0.0047ab	9.8 ± 0.5437c	5.2 ± 0.5437ab	6 ± 0.7065ab	4.9 ± 0.3341b	1.1 ± 0.3266bc	10 ± 0.8165ab	50.87 ± 4.0825abc	41.54 ± 3.3417bcd	1.23 ± 0.1893ab	2.54 ± 0.2287abc	17.46 ± 1.8927bcde	Present	4 ± 0.8165a	Pinkish white
			BGR 4	High	Dark green	Oblong	Rough	Truncate	Acute	Semi hollow	76.54 ± 8.165ab	0.99 ± 0.0047b	9.3 ± 0.5437c	5 ± 0.5437ab	4 ± 0.7065a	3.6 ± 0.3341a	0.4 ± 0.3266a	11 ± 0.8165bc	45.53 ± 4.0825abc	31.01 ± 3.3417ab	1.47 ± 0.1717abcd	2.48 ± 0.2494ab	18.52 ± 2.2867cde	Absent	0 ± 0a	Absent
			BGR 5	High	Dark green	Oblong obovate	Smooth	Truncate	Acute	Semi hollow	120.14 ± 1.6996bc	0.98 ± 0.0047ab	8.5 ± 0.9428bc	5 ± 0.5437ab	5 ± 0.7065ab	4.3 ± 0.3341b	0.7 ± 0.17ab	11 ± 0.8165bc	72.58 ± 3.3992cd	47.56 ± 3.2674cd	1.53 ± 0.1717abcde	2.49 ± 0.2494ab	17.51 ± 2.2867bcde	Absent	0 ± 0a	Absent
	Golia	GO	GO 1	Medium	Light green	Oblong obovate	Rough	Truncate	Acute	Semi hollow	106.64 ± 8.165a	0.98 ± 0.0047ab	10.3 ± 0.5437c	6.4 ± 0.5437abc	5 ± 0.7065ab	4.2 ± 0.34b	0.8 ± 0.3266ab	11 ± 0.8165bc	61.97 ± 4.0825bcd	44.67 ± 3.3417bcd	1.39 ± 0.1717ab	2.66 ± 0.2494bc	24.34 ± 2.2867de	Absent	0 ± 0a	Absent
			GO 2	Medium	Light green	Oblong	Smooth	Necked	Round	Semi hollow	119.47 ± 8.165bc	0.98 ± 0.0047ab	9.7 ± 0.9428c	5.5 ± 0.5437ab	4 ± 0.7065a	3.6 ± 0.34a	0.4 ± 0.17a	11 ± 0.8165bc	78.35 ± 4.0825cd	41.12 ± 3.2674bcd	1.91 ± 0.1717cde	2.56 ± 0.2494abc	20.94 ± 1.8927cde	Absent	0 ± 0a	Absent
			GO 3	Medium	Light green	Obovate	Smooth	Truncate	Acute	Semi hollow	96.48 ± 8.165ab	0.99 ± 0.0047b	8.5 ± 0.5437bc	4.9 ± 0.5437a	4 ± 0.7065a	3.5 ± 0.34a	0.5 ± 0.3266a	12 ± 0.8165c	63.27 ± 4.0825bcd	33.21 ± 3.3417abc	1.91 ± 0.1717cde	2.51 ± 0.2494abc	17.99 ± 1.8927bcde	Absent	0 ± 0a	Absent
			GO 4	Medium	Light green	Oblong obovate	Rough	Truncate	Acute	Semi hollow	118.24 ± 5.4365bc	0.98 ± 0.0047ab	9.1 ± 0.4714c	5.5 ± 0.3341ab	5 ± 0.3341ab	4.2 ± 0.3341b	0.8 ± 0.174ab	10 ± 0.4714ab	78.57 ± 4.3214cd	39.67 ± 3.2674abcd	1.98 ± 0.2287cde	2.54 ± 0.2494abc	19.96 ± 2.2867cde	Absent	0 ± 0a	Absent
			GO 5	Medium	Light green	Oblong obovate	Rough	Truncate	Acute	Semi hollow	124.43 ± 5.4365bcd	0.98 ± 0.0047ab	9.3 ± 0.5437c	5.9 ± 0.5437ab	7 ± 0.7065abc	5.8 ± 0.34bc	1.2 ± 0.3266bc	12 ± 0.8165c	81.72 ± 4.3214cde	42.71 ± 3.3417bcd	1.91 ± 0.1717cde	2.61 ± 0.1007bc	19.89 ± 3.7712cde	Absent	0 ± 0a	Absent
	Kaljar	KJ	KJ 1	High	Dark green	Obovate	Smooth	Truncate	Round	Semi hollow	132.2 ± 8.165d	0.98 ± 0.0047ab	8.6 ± 0.9428bc	5.1 ± 0.5437ab	5 ± 0.7065ab	4.2 ± 0.34b	0.8 ± 0.17ab	12 ± 0.8165c	86.75 ± 4.0825def	45.45 ± 3.2674cd	1.91 ± 0.1717cde	2.53 ± 0.1007abc	17.97 ± 3.7712bcde	Absent	0 ± 0a	Absent
			KJ 2	High	Dark green	Obovate	Smooth	Necked	Acute	Semi hollow	143.2 ± 5.4365e	0.98 ± 0.0047ab	9.7 ± 0.8206c	5.4 ± 0.654ab	4 ± 0.654a	3.6 ± 0.7065a	0.4 ± 0.0327a	11 ± 0.4714bc	94.58 ± 4.3214ef	48.62 ± 2.8284cd	1.95 ± 0.2287cde	2.55 ± 0.2287abc	20.45 ± 1.8927cde	Absent	0 ± 0a	Absent
			KJ 3	High	Dark green	Oblong	Smooth	Truncate	Mammiform	Semi hollow	147.13 ± 8.165ef	0.98 ± 0.0047ab	8 ± 0.4714bc	5 ± 0.3341ab	6 ± 0.3341ab	5 ± 0.3341b	1 ± 0.174abc	10 ± 0.4714ab	85.34 ± 4.0825def	61.79 ± 3.2674e	1.38 ± 0.2287ab	2.52 ± 0.2494abc	16.48 ± 2.2867bcde	Absent	0 ± 0a	Absent
			KJ 4	Medium	Dark green	Oblong obovate	Rough	Truncate	Acute	Solid	121.17 ± 5.4365bc	0.98 ± 0.0047ab	10.6 ± 0.9428c	4.5 ± 0.5437a	4 ± 0.7065a	3.5 ± 0.34a	0.5 ± 0.17a	12 ± 0.8165c	68.93 ± 4.3214bcd	52.24 ± 3.2674cd	1.32 ± 0.1717ab	2.43 ± 0.2494ab	16.07 ± 2.2867bcde	Present	3 ± 0.8165a	Pinkish white
			KJ 5	Low	Dark green	Obovate	Rough	Necked	Acute	Solid	124.37 ± 4.7141bcd	0.98 ± 0.0047ab	10.1 ± 0.6534c	4.9 ± 0.2355a	5 ± 0.7065ab	4.2 ± 0.3341b	0.8 ± 0.17ab	12 ± 0.8165c	78.04 ± 2.1607cd	46.33 ± 3.2674cd	1.68 ± 0.1893bcde	2.48 ± 0.2287ab	17.02 ± 2.2867bcde	Absent	0 ± 0a	Absent
Site/ Districts	Locations	Population Code	Accession Code	Fruit Density	Fruit Colour	Fruit Shape	Fruit Skin Texture	Fruit Base	Fruit Apex	Fruit Axis	Fruit Weight (g)	Specific Gravity	Fruit Length (cm)	Fruit Diameter (cm)	Fruit Rind Thickness (mm)	Albedo Thickness (mm)	Flavedo Thickness (mm)	Number of Segments	Fruit Pulp Weight (g)	Fruit Peel Weight (g)	Fruit Pulp : Peel Ratio	Pith Diameter (mm)	Length from Pith to Albedo (mm)	Seed Availability	Seed Number	Seed Colour
Kamrup Metro	Garigaon	GG	GG1	High	Light green	Oblong obovate	Smooth	Truncate	Mammiform	Semi hollow	103.82 ± 4.7141a	0.98 ± 0.0047ab	8.4 ± 0.4714bc	3.9 ± 0.3341a	6 ± 0.3341ab	4.9 ± 0.3341b	1.1 ± 0.174bc	10 ± 0.4714ab	62.72 ± 2.1607bcd	41.1 ± 3.2674bcd	1.53 ± 0.2287abcde	2.32 ± 0.2287a	11.18 ± 3.7712a	Present	1 ± 0.4714a	Pink
			GG2	High	Light green	Oblong obovate	Smooth	Necked	Mammiform	Semi hollow	89.22 ± 4.7141ab	0.98 ± 0.0047ab	7.7 ± 0.4714abc	4.5 ± 0.3341a	4 ± 0.3341a	3.5 ± 0.3341a	0.5 ± 0.174a	12 ± 0.4714c	53.76 ± 2.1607abcd	35.46 ± 3.2674abc	1.52 ± 0.2287abcde	2.41 ± 0.2287ab	16.09 ± 1.8927bcde	Present	2 ± 0.4714a	Pinkish white
			GG3	High	Light green	Oblong obovate	Smooth	Necked	Mammiform	Semi hollow	82.78 ± 4.7141ab	0.98 ± 0.0047ab	7.3 ± 0.6534abc	5 ± 0.2355ab	8 ± 0.7065bc	6.3 ± 0.3341c	1.7 ± 0.17d	12 ± 0.8165c	50.25 ± 2.1607abc	32.53 ± 3.2674abc	1.55 ± 0.1717abcde	2.47 ± 0.1007ab	14.53 ± 3.7712abcd	Present	1 ± 0.4714a	Pink
			GG4	High	Dark green	Oblong	Rough	Necked	Acute	Solids	87.35 ± 8.165ab	0.99 ± 0.0047b	7.5 ± 0.5437abc	4.6 ± 0.5437a	7 ± 0.7065abc	5.6 ± 0.34bc	1.4 ± 0.3266c	10 ± 0.8165ab	44.13 ± 4.0825ab	43.22 ± 3.3417bcd	1.02 ± 0.18931.02	2.46 ± 0.2287ab	13.54 ± 1.8927abc	Present	3 ± 0.4714a	Pinkish white
			GG5	High	Dark green	Oblong obovate	Smooth	Necked	Truncate	Semi hollow	121.22 ± 8.165bc	0.98 ± 0.0047ab	5.9 ± 0.5437a	5.1 ± 0.5437ab	5 ± 0.7065ab	4.2 ± 0.34b	0.8 ± 0.3266ab	11 ± 0.8165bc	74.1 ± 4.0825cd	47.12 ± 3.3417cd	1.57 ± 0.1717abcde	2.53 ± 0.1007abc	17.97 ± 3.7712bcde	Present	1 ± 0.4714a	Pinkish white
	Jalukbari	JB	JB1	Medium	Dark green	Oblong	Smooth	Truncate	Acute	Semi hollow	102.44 ± 8.165a	0.98 ± 0.0047ab	6 ± 0.4714ab	5.3 ± 0.3341ab	5 ± 0.3341ab	4.3 ± 0.3341b	0.7 ± 0.174ab	13 ± 0.4714c	67.69 ± 4.0825bcd	34.75 ± 3.2674abc	1.95 ± 0.2287cde	2.54 ± 0.2287abc	18.96 ± 1.8927cde	Present	3 ± 0.4714a	Pinkish white
			JB2	Medium	Dark green	Oblong	Smooth	Truncate	Acute	Semi hollow	125.47 ± 1.6996bcd	0.98 ± 0.0047ab	6.5 ± 0.9428ab	4.8 ± 0.5437a	7 ± 0.7065abc	5.6 ± 0.34bc	1.4 ± 0.17c	13 ± 0.8165c	81.16 ± 3.3992cde	44.31 ± 3.2674bcd	1.83 ± 0.1893bcde	2.47 ± 0.2287ab	14.53 ± 1.8927abcd	Present	3 ± 0.4714a	Pinkish white
			JB3	Medium	Dark green	Oblong	Smooth	Necked	Acute	Semi hollow	96.78 ± 8.165ab	0.98 ± 0.0047ab	7 ± 0.5437abc	4.5 ± 0.5437a	6 ± 0.7065ab	4.9 ± 0.3341b	1.1 ± 0.3266bc	11 ± 0.8165bc	66.66 ± 4.0825bcd	30.12 ± 3.3417ab	2.21 ± 0.1893de	2.43 ± 0.2287ab	14.07 ± 3.7712abcd	Present	3 ± 0.4714a	Pinkish white
			JB4	Medium	Dark green	Oblong obovate	Rough	Necked	Truncate	Semi hollow	132.14 ± 8.165d	0.98 ± 0.0047ab	6.8 ± 0.5437ab	5.9 ± 0.5437ab	5 ± 0.7065ab	4.3 ± 0.34b	0.7 ± 0.3266ab	11 ± 0.8165bc	84.36 ± 4.0825cde	47.78 ± 3.3417cd	1.77 ± 0.1893bcde	2.61 ± 0.2287bc	21.89 ± 3.7712cde	Present	4 ± 0.4714a	Pinkish white
			JB5	Medium	Dark green	Elliptical	Rough	Truncate	Truncate	Semi hollow	127.78 ± 0.6683bcd	0.98 ± 0.0047ab	7.5 ± 0.6683abc	5.2 ± 0.6683ab	4 ± 0.6683a	3.5 ± 0.6683a	0.5 ± 0.6683a	11 ± 0.9428bc	83.46 ± 0.6683cde	44.32 ± 3.2674bcd	1.88 ± 0.1893bcde	2.49 ± 0.2287ab	19.51 ± 3.7712cde	Present	3 ± 0.4714a	Pinkish white
	Lokhora	LK	LK1	Medium	Dark green	Oblong obovate	Rough	Truncate	Truncate	Semi hollow	134.52 ± 8.165d	0.98 ± 0.0047ab	7.7 ± 0.5437abc	6 ± 0.5437abc	5 ± 0.7065ab	4.2 ± 0.34b	0.8 ± 0.3266ab	11 ± 0.8165bc	86.83 ± 4.0825def	47.69 ± 3.3417cd	1.82 ± 0.1717bcde	2.62 ± 0.2494bc	22.38 ± 2.2867de	Present	8 ± 0.8165ab	Pinkish white
			LK2	Medium	Light green	Elliptical	Smooth	Necked	Mammiform	Semi hollow	118.47 ± 8.165bc	0.98 ± 0.0047ab	6.4 ± 0.4714ab	5.5 ± 0.3341ab	7 ± 0.3341abc	5.8 ± 0.3341bc	1.2 ± 0.174bc	11 ± 0.4714bc	77.3 ± 4.0825cd	41.17 ± 3.2674bcd	1.88 ± 0.2287bcde	2.56 ± 0.2287abc	17.94 ± 1.8927bcde	Present	7 ± 0.8165ab	Pinkish white
			LK3	Medium	Light green	Oblong obovate	Smooth	Truncate	Mammiform	Semi hollow	142.32 ± 1.6996e	0.98 ± 0.0047ab	6.9 ± 0.9428ab	5.8 ± 0.5437ab	5 ± 0.7065ab	4.2 ± 0.34b	0.8 ± 0.17ab	10 ± 0.8165ab	91.13 ± 3.3992ef	51.19 ± 3.2674cd	1.78 ± 0.1717bcde	2.59 ± 0.1007abc	21.41 ± 3.7712cde	Present	8 ± 0.8165ab	Pinkish white
			LK4	Medium	Dark green	Oblong obovate	Rough	Truncate	Mammiform	Semi hollow	107.46 ± 8.165a	0.98 ± 0.0047ab	5.7 ± 0.5437a	4.9 ± 0.5437a	6 ± 0.7065ab	4.9 ± 0.34b	1.1 ± 0.3266bc	12 ± 0.8165c	63.21 ± 4.0825bcd	44.25 ± 3.3417bcd	1.43 ± 0.1893abcd	2.47 ± 0.2494ab	16.03 ± 2.2867bcde	Present	8 ± 0.8165ab	Pinkish white
			LK5	Medium	Dark green	Oblong obovate	Rough	Necked	Mammiform	Solids	111.75 ± 4.7141ab	0.98 ± 0.0047ab	6.5 ± 0.6534ab	5.1 ± 0.2355ab	6 ± 0.7065ab	5 ± 0.3341b	1 ± 0.17abc	10 ± 0.8165ab	66.23 ± 2.1607bcd	45.52 ± 3.2674cd	1.46 ± 0.1893abcd	2.51 ± 0.2287abc	16.99 ± 3.7712bcde	Present	8 ± 0.8165ab	Pinkish white
	Boragaon	BRG	BRG1	Medium	Dark green	Obovate	Rough	Truncate	Mammiform	Solids	124.17 ± 8.165bcd	0.98 ± 0.0047ab	6.8 ± 0.4714ab	5.7 ± 0.3341ab	7 ± 0.3341abc	5.7 ± 0.3341bc	1.3 ± 0.174c	10 ± 0.4714ab	82.56 ± 4.0825cde	41.61 ± 3.2674bcd	1.98 ± 0.2287cde	2.57 ± 0.2287abc	18.93 ± 1.8927cde	Absent	0 ± 0a	Absent
			BRG2	Medium	Dark green	Oblong obovate	Smooth	Necked	Truncate	Semi hollow	132.32 ± 1.6996d	0.98 ± 0.0047ab	6.9 ± 0.9428ab	5.6 ± 0.5437ab	5 ± 0.7065ab	4.3 ± 0.34b	0.7 ± 0.17ab	10 ± 0.8165ab	86.15 ± 3.3992def	46.17 ± 3.2674cd	1.87 ± 0.1717bcde	2.55 ± 0.1007abc	20.45 ± 3.7712cde	Absent	0 ± 0a	Absent
			BRG3	Medium	Dark green	Obovate	Rough	Necked	Truncate	Semi hollow	98.78 ± 8.165ab	0.98 ± 0.0047ab	5.7 ± 0.5437a	4.7 ± 0.5437a	5 ± 0.7065ab	4.2 ± 0.34b	0.8 ± 0.3266ab	12 ± 0.8165c	64.45 ± 4.0825bcd	34.33 ± 3.3417abc	1.88 ± 0.1717bcde	2.45 ± 0.1007ab	16.05 ± 2.2867bcde	Absent	0 ± 0a	Absent
			BRG4	Medium	Dark green	Oblong obovate	Smooth	Truncate	Acute	Semi hollow	96.47 ± 5.4365ab	0.98 ± 0.0047ab	5.9 ± 0.5437a	5.2 ± 0.5437ab	7 ± 0.7065abc	5.7 ± 0.3341bc	1.3 ± 0.3266c	11 ± 0.8165bc	66.23 ± 4.3214bcd	30.24 ± 3.3417ab	2.19 ± 0.1717de	2.49 ± 0.1007ab	16.51 ± 2.2867bcde	Absent	0 ± 0a	Absent
			BRG5	Medium	Dark green	Oblong obovate	Smooth	Truncate	Acute	Solids	75.67 ± 8.165ab	0.98 ± 0.0047ab	5.1 ± 0.5437a	5.4 ± 0.5437ab	6 ± 0.7065ab	4.9 ± 0.34b	1.1 ± 0.3266bc	11 ± 0.8165bc	46.22 ± 4.0825abc	29.45 ± 3.3417ab	1.57 ± 0.1717abcde	2.52 ± 0.1007abc	18.48 ± 2.2867cde	Absent	0 ± 0a	Absent
	Hatigaon	HTG	HTG1	Medium	Dark green	Oblong obovate	Smooth	Truncate	Acute	Semi hollow	123.1 ± 1.6996bcd	0.98 ± 0.0047ab	6.7 ± 0.4714ab	5 ± 0.3341ab	6 ± 0.3341ab	5 ± 0.3341b	1 ± 0.174abc	12 ± 0.4714c	81.63 ± 3.3992cde	41.47 ± 3.2674bcd	1.97 ± 0.2287cde	2.47 ± 0.2287ab	16.53 ± 1.8927bcde	Absent	0 ± 0a	Absent
			HTG2	Medium	Dark green	Oblong obovate	Smooth	Truncate	Acute	Semi hollow	130.17 ± 5.4365cd	0.98 ± 0.0047ab	6.1 ± 0.4714ab	5.6 ± 0.3341ab	5 ± 0.3341ab	4.2 ± 0.3341b	0.8 ± 0.174ab	10 ± 0.4714ab	80.71 ± 4.3214cde	49.46 ± 3.2674cd	1.63 ± 0.2287bcde	2.58 ± 0.2494abc	20.42 ± 2.2867cde	Absent	0 ± 0a	Absent
			HTG3	Medium	Dark green	Oblong obovate	Smooth	Truncate	Mammiform	Solids	125.44 ± 8.165bcd	0.98 ± 0.0047ab	7.3 ± 0.4714abc	5.5 ± 0.3341ab	7 ± 0.3341abc	5.7 ± 0.3341bc	1.3 ± 0.174c	12 ± 0.4714c	79.81 ± 4.0825cde	45.63 ± 3.2674cd	1.75 ± 0.2287bcde	2.54 ± 0.2494abc	17.96 ± 2.2867bcde	Present	4 ± 0.8165a	Pinkish white
			HTG4	Medium	Dark green	Oblong obovate	Rough	Necked	Acute	Solids	135.41 ± 1.6996d	0.98 ± 0.0047ab	6.4 ± 0.9428ab	6.1 ± 0.5437abc	8 ± 0.7065bc	6.2 ± 0.34c	1.8 ± 0.17d	10 ± 0.8165ab	87.27 ± 3.3992def	48.14 ± 3.2674cd	1.81 ± 0.1717bcde	2.63 ± 0.1007bc	19.87 ± 3.7712cde	Present	3 ± 0.8165a	Pinkish white
			HTG5	Medium	Light green	Oblong obovate	Rough	Necked	Acute	Solids	124.14 ± 8.165bcd	0.98 ± 0.0047ab	6.7 ± 0.5437ab	5.6 ± 0.5437ab	6 ± 0.7065ab	5 ± 0.34b	1 ± 0.3266abc	12 ± 0.8165c	81.89 ± 4.0825cde	42.25 ± 3.3417bcd	1.94 ± 0.1893cde	2.57 ± 0.2287abc	19.43 ± 1.8927cde	Present	4 ± 0.8165a	Pinkish white
	Gorchuk	GCK	GCK1	High	Light green	Oblong obovate	Smooth	Truncate	Acute	Semi hollow	117.23 ± 5.4365b	0.99 ± 0.0141b	7 ± 0.5437abc	5.5 ± 0.5437ab	4 ± 0.7065a	3.5 ± 0.34a	0.5 ± 0.3266a	12 ± 0.8165c	71.06 ± 4.3214cd	46.17 ± 3.3417cd	1.54 ± 0.1717abcde	2.55 ± 0.1007abc	20.95 ± 3.7712cde	Absent	0 ± 0a	Absent
			GCK2	High	Light green	Oblong obovate	Smooth	Truncate	Acute	Semi hollow	109.98 ± 8.165ab	0.98 ± 0.0047ab	5.8 ± 0.4714a	5.4 ± 0.3341ab	7 ± 0.3341abc	5.7 ± 0.3341bc	1.3 ± 0.174c	12 ± 0.4714c	67.79 ± 4.0825bcd	42.19 ± 3.2674bcd	1.61 ± 0.2287bcde	2.56 ± 0.2287abc	17.44 ± 2.2867bcde	Absent	0 ± 0a	Absent
			GCK3	High	Light green	Oblong obovate	Rough	Truncate	Mammiform	Semi hollow	142.75 ± 1.6996e	0.98 ± 0.0047ab	7.5 ± 0.9428abc	6.3 ± 0.5437abc	5 ± 0.7065ab	4.2 ± 0.34b	0.8 ± 0.17ab	10 ± 0.8165ab	92.06 ± 3.3992ef	50.69 ± 3.2674cd	1.82 ± 0.1893bcde	2.65 ± 0.2287bc	23.85 ± 1.8927de	Absent	0 ± 0a	Absent
			GCK4	Medium	Dark green	Oblong obovate	Smooth	Necked	Mammiform	Solids	99.47 ± 8.165ab	0.98 ± 0.0047ab	6 ± 0.5437ab	4.8 ± 0.5437a	8 ± 0.7065bc	6.2 ± 0.34c	1.8 ± 0.3266d	11 ± 0.8165bc	63.93 ± 4.0825bcd	35.54 ± 3.3417abc	1.8 ± 0.1717bcde	2.43 ± 0.2494ab	13.57 ± 2.2867abc	Absent	0 ± 0a	Absent
			GCK5	Low	Dark green	Oblong obovate	Smooth	Necked	Acute	Semi hollow	132.24 ± 8.165d	0.98 ± 0.0047ab	6.6 ± 0.4714ab	5.7 ± 0.3341ab	6 ± 0.3341ab	4.3 ± 0.3341b	1.7 ± 0.174d	11 ± 0.4714bc	86.1 ± 4.0825def	46.14 ± 3.2674cd	1.87 ± 0.2287bcde	2.59 ± 0.2287abc	19.91 ± 2.2867cde	Absent	0 ± 0a	Absent
Site/ Districts	Locations	Population Code	Accession Code	Fruit Density	Fruit Colour	Fruit Shape	Fruit Skin Texture	Fruit Base	Fruit Apex	Fruit Axis	Fruit Weight (g)	Specific Gravity	Fruit Length (cm)	Fruit Diameter (cm)	Fruit Rind Thickness (mm)	Albedo Thickness (mm)	Flavedo Thickness (mm)	Number of Segments	Fruit Pulp Weight (g)	Fruit Peel Weight (g)	Fruit Pulp : Peel Ratio	Pith Diameter (mm)	Length from Pith to Albedo (mm)	Seed Availability	Seed Number	Seed Colour
Kamrup Rural	Azara	AZ	AZ1	Medium	Dark green	Oblong obovate	Smooth	Necked	Acute	Semi hollow	128.68 ± 8.165cd	0.98 ± 0.0047ab	10.2 ± 0.5437c	5.5 ± 0.5437ab	5 ± 0.7065ab	4.3 ± 0.34b	0.7 ± 0.3266ab	11 ± 0.8165bc	83.69 ± 4.0825cde	44.99 ± 3.3417bcd	1.86 ± 0.1893bcde	2.54 ± 0.2494abc	19.96 ± 1.8927cde	Present	5 ± 1.633ab	Pinkish white
			AZ2	Medium	Dark green	Oblong obovate	Smooth	Truncate	Mammiform	Semi hollow	54.12 ± 5.4365ab	0.98 ± 0.0047ab	6.3 ± 0.8206ab	4.1 ± 0.654a	5 ± 0.654ab	4.2 ± 0.7065b	0.8 ± 0.0327ab	13 ± 0.4714c	28.46 ± 4.3214a	25.66 ± 2.8284a	1.11 ± 0.2287a	2.39 ± 0.2287a	13.11 ± 1.8927abc	Present	6 ± 1.633ab	Pinkish white
			AZ3	Medium	Light green	Oblong obovate	Rough	Truncate	Mammiform	Semi hollow	102.22 ± 8.165a	0.99 ± 0.0141b	7.8 ± 0.5437abc	5.2 ± 0.5437ab	4 ± 0.7065a	3.6 ± 0.34a	0.4 ± 0.3266a	11 ± 0.8165bc	62.11 ± 4.0825bcd	40.11 ± 3.3417bcd	1.55 ± 0.1717abcde	2.53 ± 0.2494abc	19.47 ± 2.2867cde	Present	6 ± 1.633ab	Pinkish white
			AZ4	Medium	Dark green	Oblong obovate	Smooth	Truncate	Mammiform	Solid	114.1 ± 5.4365b	0.98 ± 0.0047ab	7.5 ± 0.5437abc	4.7 ± 0.5437a	6 ± 0.7065ab	4.9 ± 0.34b	1.1 ± 0.3266bc	12 ± 0.8165c	67.91 ± 4.3214bcd	46.19 ± 3.3417cd	1.47 ± 0.1717abcd	2.42 ± 0.1007ab	15.08 ± 3.7712abcde	Present	5 ± 1.633ab	Pinkish white
			AZ5	Medium	Dark green	Oblong obovate	Smooth	Truncate	Mammiform	Semi hollow	125.74 ± 4.7141bcd	0.99 ± 0.0047b	6.9 ± 0.5437ab	5.6 ± 0.5437ab	4 ± 0.7065a	3.5 ± 0.3341a	0.5 ± 0.3266a	11 ± 0.8165bc	82.33 ± 2.1607cde	43.41 ± 3.3417bcd	1.9 ± 0.1893cde	2.54 ± 0.2287abc	21.46 ± 1.8927cde	Present	6 ± 1.633ab	Pinkish white
	Chygaon	CHY	CHY1	Medium	Dark green	Oblong obovate	Smooth	Truncate	Acute	Semi hollow	96.45 ± 5.4365ab	0.98 ± 0.0047ab	8.2 ± 0.5437bc	5.1 ± 0.5437ab	5 ± 0.7065ab	4.2 ± 0.3341b	0.8 ± 0.3266ab	11 ± 0.8165bc	60.12 ± 4.3214bcd	36.33 ± 3.3417abc	1.66 ± 0.1893bcde	2.48 ± 0.2287ab	18.02 ± 2.2867cde	Absent	0 ± 0a	Absent
			CHY2	Medium	Dark green	Oblong obovate	Rough	Truncate	Acute	Solid	89.47 ± 5.4365ab	0.98 ± 0.0047ab	8.9 ± 0.5437bc	4.2 ± 0.5437a	4 ± 0.7065a	3.5 ± 0.3341a	0.5 ± 0.3266a	11 ± 0.8165bc	58.37 ± 4.3214abcd	31.1 ± 3.3417ab	1.88 ± 0.1893bcde	2.37 ± 0.2287a	14.63 ± 2.2867abcd	Absent	0 ± 0a	Absent
			CHY3	Low	Dark green	Oblong obovate	Rough	Necked	Acute	Solid	108.32 ± 8.165a	0.98 ± 0.0047ab	7 ± 0.5437abc	5.6 ± 0.5437ab	6 ± 0.7065ab	4.9 ± 0.34b	1.1 ± 0.3266bc	10 ± 0.8165ab	68.2 ± 4.0825bcd	40.12 ± 3.3417bcd	1.7 ± 0.1717bcde	2.54 ± 0.1007abc	19.46 ± 3.7712cde	Present	7 ± 2.055ab	Pinkish white
			CHY4	Low	Dark green	Oblong	Smooth	Necked	Acute	Semi hollow	86.22 ± 8.165ab	0.98 ± 0.0047ab	8.5 ± 0.5437bc	5 ± 0.5437ab	4 ± 0.7065a	3.6 ± 0.34a	0.4 ± 0.3266a	12 ± 0.8165c	56.1 ± 4.0825abcd	30.12 ± 3.3417ab	1.86 ± 0.1717bcde	2.45 ± 0.1007ab	18.55 ± 3.7712cde	Present	7 ± 2.055ab	Pinkish white
			CHY5	Low	Dark green	Oblong obovate	Smooth	Necked	Mammiform	Semi hollow	95.47 ± 5.4365ab	0.98 ± 0.0047ab	7.6 ± 0.8206abc	4.9 ± 0.654a	5 ± 0.654ab	4.2 ± 0.7065b	0.8 ± 0.0327ab	12 ± 0.4714c	63.27 ± 4.3214bcd	32.2 ± 2.8284abc	1.97 ± 0.2287cde	2.47 ± 0.2287ab	17.03 ± 1.8927bcde	Present	6 ± 1.633ab	Pinkish white
	Boko	BOK	BOK1	High	Dark green	Oblong obovate	Rough	Truncate	Acute	Semi hollow	96.78 ± 8.165ab	0.98 ± 0.0047ab	7.9 ± 0.5437abc	4.8 ± 0.5437a	5 ± 0.7065ab	4.3 ± 0.34b	0.7 ± 0.3266ab	13 ± 0.8165c	62.64 ± 4.0825bcd	34.14 ± 3.3417abc	1.84 ± 0.1717bcde	2.51 ± 0.1007abc	16.49 ± 3.7712bcde	Present	7 ± 1.633ab	Pinkish white
			BOK2	High	Dark green	Oblong obovate	Rough	Truncate	Acute	Semi hollow	132.12 ± 4.7141d	0.99 ± 0.0047b	8.7 ± 0.5437bc	5.5 ± 0.5437ab	4 ± 0.7065a	3.6 ± 0.3341a	0.4 ± 0.3266a	10 ± 0.8165ab	85.73 ± 2.1607def	46.39 ± 3.3417cd	1.85 ± 0.1717bcde	2.56 ± 0.2494abc	20.94 ± 3.7712cde	Present	7 ± 1.633ab	Pinkish white
			BOK3	High	Dark green	Oblong obovate	Rough	Truncate	Acute	Solid	125.42 ± 8.165bcd	0.98 ± 0.0047ab	8.5 ± 0.5437bc	5.3 ± 0.5437ab	4 ± 0.7065a	3.5 ± 0.3341a	0.5 ± 0.3266a	11 ± 0.8165bc	78.95 ± 4.0825cd	46.47 ± 3.3417cd	1.7 ± 0.1717bcde	2.55 ± 0.2494abc	19.95 ± 2.2867cde	Present	6 ± 1.633ab	Pinkish white
			BOK4	High	Light green	Oblong obovate	Rough	Truncate	Mammiform	Semi hollow	115.41 ± 4.7141b	0.98 ± 0.0047ab	9 ± 0.6534c	4.8 ± 0.2355a	6 ± 0.7065ab	4.8 ± 0.3341b	1.2 ± 0.17bc	11 ± 0.8165bc	73.2 ± 2.1607cd	42.21 ± 3.2674bcd	1.73 ± 0.1717bcde	2.49 ± 0.2494ab	15.51 ± 2.2867abcde	Present	7 ± 1.633ab	Pinkish white
			BOK5	Medium	Light green	Oblong	Smooth	Truncate	Mammiform	Semi hollow	123.12 ± 8.165bcd	0.98 ± 0.0047ab	9.7 ± 0.5437c	5 ± 0.5437ab	5 ± 0.7065ab	4.1 ± 0.34b	0.9 ± 0.3266abc	10 ± 0.8165ab	76.77 ± 4.0825cd	46.35 ± 3.3417cd	1.66 ± 0.1893bcde	2.51 ± 0.2287abc	17.49 ± 1.8927bcde	Present	7 ± 1.633ab	Pinkish white
	Amingaon	AMG	AMG1	Low	Light green	Obovate	Smooth	Truncate	Mammiform	Semi hollow	98.63 ± 1.6996ab	0.98 ± 0.0047ab	8.5 ± 0.9428bc	4.8 ± 0.5437a	4 ± 0.7065a	3.5 ± 0.34a	0.5 ± 0.17a	12 ± 0.8165c	58.66 ± 3.3992abcd	39.97 ± 3.2674abcd	1.47 ± 0.1893abcd	2.46 ± 0.2287ab	17.54 ± 1.8927bcde	Present	3 ± 0.4714a	Pinkish white
			AMG2	Low	Light green	Obovate	Smooth	Truncate	Acute	Solid	84.15 ± 8.165ab	0.98 ± 0.0047ab	7.9 ± 0.5437abc	5.7 ± 0.5437ab	6 ± 0.7065ab	5.1 ± 0.34bc	0.9 ± 0.3266abc	12 ± 0.8165c	54.93 ± 4.0825abcd	29.22 ± 3.3417ab	1.88 ± 0.1893bcde	2.59 ± 0.2494abc	19.91 ± 2.2867cde	Present	2 ± 0.4714a	Pinkish white
			AMG3	Low	Dark green	Oblong obovate	Smooth	Truncate	Acute	Solid	120.14 ± 4.7141bc	0.98 ± 0.0047ab	9.5 ± 0.5437c	4.9 ± 0.5437a	7 ± 0.654abc	5.6 ± 0.7065bc	1.4 ± 0.3266c	10 ± 0.8165ab	78.73 ± 2.1607cd	41.41 ± 3.3417bcd	1.9 ± 0.1893cde	2.48 ± 0.2287ab	15.02 ± 1.8927abcde	Present	3 ± 0.4714a	Pinkish white
			AMG4	Low	Dark green	Oblong obovate	Smooth	Truncate	Acute	Solid	114.42 ± 4.7141b	0.98 ± 0.0047ab	10.1 ± 0.5437c	5 ± 0.5437ab	5 ± 0.7065ab	4.2 ± 0.34b	0.8 ± 0.3266ab	10 ± 0.8165ab	75 ± 2.1607bcd	39.42 ± 3.3417abcd	1.9 ± 0.1893cde	2.52 ± 0.2287abc	17.48 ± 1.8927bcde	Present	3 ± 0.4714a	Pinkish white
			AMG5	Low	Dark green	Obovate	Smooth	Truncate	Acute	Semi hollow	130.32 ± 8.165cd	0.98 ± 0.0047ab	9.9 ± 0.5437c	6 ± 0.5437abc	4 ± 0.7065a	3.5 ± 0.34a	0.5 ± 0.3266a	10 ± 0.8165ab	80.88 ± 4.0825cde	49.44 ± 3.3417cd	1.64 ± 0.1893bcde	2.61 ± 0.2494bc	23.39 ± 2.2867de	Present	3 ± 0.4714a	Pinkish white
	Pingleswar	PNG	PNG1	Medium	Light green	Oblong obovate	Smooth	Truncate	Acute	Semi hollow	93.2 ± 1.6996ab	0.98 ± 0.0047ab	9.7 ± 0.9428c	5.4 ± 0.5437ab	4 ± 0.654a	3.6 ± 0.7065a	0.4 ± 0.17a	11 ± 0.8165bc	61.08 ± 3.3992bcd	32.12 ± 3.2674abc	1.9 ± 0.1893cde	2.56 ± 0.2494abc	20.44 ± 2.2867cde	Absent	0 ± 0a	Absent
			PNG2	High	Light green	Oblong obovate	Rough	Truncate	Mammiform	Semi hollow	99.25 ± 8.165ab	0.98 ± 0.0047ab	8.3 ± 0.5437bc	5 ± 0.5437ab	5 ± 0.654ab	4.3 ± 0.7065b	0.7 ± 0.3266ab	11 ± 0.8165bc	65.92 ± 4.0825bcd	33.33 ± 3.3417abc	1.98 ± 0.1717cde	2.51 ± 0.1007abc	17.49 ± 3.7712bcde	Absent	0 ± 0a	Absent
			PNG3	High	Light green	Oblong obovate	Rough	Necked	Acute	Semi hollow	95.46 ± 4.7141ab	0.98 ± 0.0047ab	8.6 ± 0.6534bc	4.2 ± 0.2355a	4 ± 0.654a	3.6 ± 0.7065a	0.4 ± 0.17a	12 ± 0.8165c	61.28 ± 2.1607bcd	34.18 ± 3.2674abc	1.79 ± 0.1717bcde	2.39 ± 0.1007a	14.61 ± 3.7712abcd	Absent	0 ± 0a	Absent
			PNG4	High	Dark green	Oblong obovate	Smooth	Necked	Mammiform	Semi hollow	109.24 ± 8.165ab	0.98 ± 0.0047ab	7.9 ± 0.5437abc	5.2 ± 0.5437ab	6 ± 0.654ab	5 ± 0.3341b	1 ± 0.3266abc	10 ± 0.8165ab	72.77 ± 4.0825cd	36.47 ± 3.3417abc	2 ± 0.1717bcde	2.48 ± 0.1007ab	17.52 ± 3.7712bcde	Absent	0 ± 0a	Absent
			PNG5	High	Dark green	Obovate	Smooth	Necked	Mammiform	Semi hollow	136.41 ± 4.7141d	0.99 ± 0.0047b	9.1 ± 0.5437c	5.9 ± 0.5437ab	6 ± 0.654ab	4.9 ± 0.3341b	1.1 ± 0.3266bc	13 ± 0.8165c	90.22 ± 2.1607def	46.19 ± 3.3417cd	1.95 ± 0.1893cde	2.61 ± 0.2287bc	20.89 ± 1.8927cde	Absent	0 ± 0a	Absent
	Bijoynagar	BNG	BNG1	Medium	Dark green	Obovate	Smooth	Truncate	Acute	Semi hollow	121.16 ± 4.7141bc	0.98 ± 0.0047ab	7.6 ± 0.6534abc	5.1 ± 0.2355ab	5 ± 0.654ab	4.3 ± 0.7065b	0.7 ± 0.17ab	10 ± 0.8165ab	79.65 ± 2.1607cde	41.51 ± 3.2674bcd	1.92 ± 0.1893cde	2.53 ± 0.2287abc	17.97 ± 1.8927bcde	Absent	0 ± 0a	Absent
			BNG2	Medium	Dark green	Oblong obovate	Rough	Necked	Mammiform	Semi hollow	122.39 ± 8.165bcd	0.99 ± 0.0047b	8.8 ± 0.5437bc	4.9 ± 0.5437a	4 ± 0.7065a	3.5 ± 0.34a	0.5 ± 0.3266a	11 ± 0.8165bc	78.16 ± 4.0825cd	44.23 ± 3.3417bcd	1.77 ± 0.1717bcde	2.51 ± 0.1007abc	17.99 ± 3.7712bcde	Absent	0 ± 0a	Absent
			BNG3	Medium	Light green	Obovate	Smooth	Necked	Acute	Semi hollow	98.59 ± 5.4365ab	0.98 ± 0.0047ab	9.3 ± 0.5437c	5.5 ± 0.5437ab	5 ± 0.7065ab	4.2 ± 0.34b	0.8 ± 0.3266ab	10 ± 0.8165ab	65.05 ± 4.3214bcd	33.54 ± 3.3417abc	1.94 ± 0.1717cde	2.55 ± 0.1007abc	19.95 ± 3.7712cde	Absent	0 ± 0a	Absent
			BNG4	Medium	Dark green	Oblong obovate	Smooth	Necked	Mammiform	Solid	109.99 ± 5.4365ab	0.98 ± 0.0047ab	10.3 ± 0.8206c	5.7 ± 0.654ab	5 ± 0.654ab	4.2 ± 0.7065b	0.8 ± 0.0327ab	12 ± 0.4714c	70.43 ± 4.3214cd	39.56 ± 2.8284abcd	1.78 ± 0.2287bcde	2.58 ± 0.2287abc	20.92 ± 1.8927cde	Present	4 ± 0.8165a	Pinkish white
			BNG5	Medium	Light green	Oblong obovate	Smooth	Truncate	Acute	Semi hollow	120.18 ± 8.165bc	0.99 ± 0.0047b	9.4 ± 0.5437c	5.5 ± 0.5437ab	5 ± 0.654ab	4.3 ± 0.3341b	0.7 ± 0.3266ab	11 ± 0.8165bc	78.69 ± 4.0825cd	41.49 ± 3.3417bcd	1.9 ± 0.1893cde	2.56 ± 0.2287abc	19.94 ± 3.7712cde	Present	5 ± 0.8165ab	Pinkish white
Site/ Districts	Locations	Population Code	Accession Code	Fruit Density	Fruit Colour	Fruit Shape	Fruit Skin Texture	Fruit Base	Fruit Apex	Fruit Axis	Fruit Weight (g)	Specific Gravity	Fruit Length (cm)	Fruit Diameter (cm)	Fruit Rind Thickness (mm)	Albedo Thickness (mm)	Flavedo Thickness (mm)	Number of Segments	Fruit Pulp Weight (g)	Fruit Peel Weight (g)	Fruit Pulp : Peel Ratio	Pith Diameter (mm)	Length from Pith to Albedo (mm)	Seed Availability	Seed Number	Seed Colour
Bongaigaon	Dolaigaon Urban	DU	DU1	Medium	Light green	Oblong obovate	Rough	Necked	Round	Solid	108.5 ± 8.165a	0.98 ± 0.0047ab	8.3 ± 0.4714bc	4.9 ± 0.3341a	8 ± 0.3341bc	6.4 ± 0.3341c	1.6 ± 0.174d	11 ± 0.4714bc	68.02 ± 4.0825bcd	40.48 ± 3.2674bcd	1.68 ± 0.2287bcde	2.46 ± 0.2287ab	14.04 ± 1.8927abcd	Absent	0 ± 0a	Absent
			DU2	Medium	Dark green	Oblong obovate	Smooth	Necked	Round	Semi hollow	145.76 ± 8.165ef	0.99 ± 0.0141b	8 ± 0.5437bc	5.7 ± 0.5437ab	6 ± 0.7065ab	4.9 ± 0.34b	1.1 ± 0.3266bc	12 ± 0.8165c	89.91 ± 4.0825def	55.85 ± 3.3417d	1.61 ± 0.1717bcde	2.59 ± 0.1007abc	19.91 ± 3.7712cde	Absent	0 ± 0a	Absent
			DU3	High	Dark green	Oblong obovate	Smooth	Round	Acute	Semi hollow	120.67 ± 1.6996bc	0.98 ± 0.0047ab	7.5 ± 0.9428abc	5.2 ± 0.5437ab	5 ± 0.7065ab	4.3 ± 0.3341b	0.7 ± 0.17ab	12 ± 0.8165c	78.83 ± 3.3992cd	41.84 ± 3.2674bcd	1.88 ± 0.1717bcde	2.55 ± 0.1007abc	18.45 ± 1.8927cde	Absent	0 ± 0a	Absent
			DU4	Medium	Dark green	Oblong obovate	Smooth	Truncate	Mammiform	Semi hollow	98.59 ± 8.165ab	0.98 ± 0.0047ab	8.5 ± 0.5437bc	5 ± 0.5437ab	5 ± 0.7065ab	4.2 ± 0.34b	0.8 ± 0.3266ab	10 ± 0.8165ab	52.48 ± 4.0825abcd	46.11 ± 3.3417cd	1.14 ± 0.1717a	2.52 ± 0.1007abc	17.48 ± 3.7712bcde	Absent	0 ± 0a	Absent
			DU5	Low	Dark green	Oblong	Rough	Truncate	Mammiform	Semi hollow	105.25 ± 5.4365a	0.98 ± 0.0047ab	8.1 ± 0.4714bc	5.5 ± 0.3341ab	4 ± 0.3341a	3.7 ± 0.3341a	0.3 ± 0.174a	11 ± 0.4714bc	53.12 ± 4.3214abcd	52.13 ± 3.2674cd	1.02 ± 0.22871.02	2.57 ± 0.2287abc	20.93 ± 1.8927cde	Absent	0 ± 0a	Absent
	Paulpara	PP	PP1	Medium	Dark green	Oblong obovate	Smooth	Truncate	Mammiform	Semi hollow	150.01 ± 8.165f	0.98 ± 0.0047ab	7.3 ± 0.5437abc	5.4 ± 0.5437ab	7 ± 0.7065abc	5.7 ± 0.34bc	1.3 ± 0.3266c	13 ± 0.8165c	93.54 ± 4.0825ef	56.47 ± 3.3417d	1.66 ± 0.1717bcde	2.56 ± 0.1007abc	17.44 ± 1.8927bcde	Absent	0 ± 0a	Absent
			PP2	High	Light green	Oblong	Smooth	Truncate	Acute	Semi hollow	115.21 ± 8.165b	0.98 ± 0.0047ab	6.2 ± 0.4714ab	4.7 ± 0.3341a	8 ± 0.3341bc	6.5 ± 0.3341c	1.5 ± 0.174c	12 ± 0.4714c	67.89 ± 4.0825bcd	47.32 ± 3.2674cd	1.44 ± 0.2287abcd	2.48 ± 0.2287ab	13.02 ± 1.8927abc	Present	3 ± 0.4714a	Pinkish white
			PP3	Medium	Light green	Oblong	Smooth	Round	Acute	Semi hollow	105.4 ± 1.6996a	0.98 ± 0.0047ab	7.3 ± 0.9428abc	5.2 ± 0.5437ab	4 ± 0.7065a	3.5 ± 0.34a	0.5 ± 0.17a	11 ± 0.8165bc	53.63 ± 3.3992abcd	51.77 ± 3.2674cd	1.04 ± 0.1717abcd	2.53 ± 0.1007abc	19.47 ± 3.7712cde	Absent	0 ± 0a	Absent
			PP4	Medium	Dark green	Oblong	Smooth	Round	Round	Solid	126.05 ± 8.165bcd	0.99 ± 0.0047b	7.6 ± 0.5437abc	5.9 ± 0.5437ab	5 ± 0.7065ab	4.3 ± 0.3341b	0.7 ± 0.3266ab	11 ± 0.8165bc	75.69 ± 4.0825cd	50.36 ± 3.3417cd	1.5 ± 0.1717abcde	2.61 ± 0.1007bc	21.89 ± 3.7712cde	Absent	0 ± 0a	Absent
			PP5	High	Dark green	Obovate	Rough	Truncate	Mammiform	Semi hollow	117.3 ± 8.165b	0.98 ± 0.0047ab	8.5 ± 0.5437bc	4.9 ± 0.5437a	7 ± 0.7065abc	5.7 ± 0.34bc	1.3 ± 0.3266c	10 ± 0.8165ab	60.18 ± 4.0825bcd	57.12 ± 3.3417d	1.05 ± 0.1717abcd	2.52 ± 0.1007abc	14.98 ± 3.7712abcd	Absent	0 ± 0a	Absent
	Mayapuri	MPI	MPI1	Medium	Dark green	Oblong obovate	Smooth	Truncate	Acute	Semi hollow	75.89 ± 5.4365ab	0.98 ± 0.0047ab	7.3 ± 0.6683abc	4.3 ± 0.6683a	6 ± 0.6683ab	4.8 ± 0.6683b	1.2 ± 0.6683bc	12 ± 0.9428c	41.15 ± 4.3214ab	34.74 ± 3.2674abc	1.19 ± 0.1893a	2.44 ± 0.2287ab	13.06 ± 1.8927abc	Absent	0 ± 0a	Absent
			MPI2	High	Dark green	Oblong obovate	Smooth	Truncate	Acute	Semi hollow	89.57 ± 8.165ab	0.98 ± 0.0047ab	7.1 ± 0.4714abc	5.5 ± 0.3341ab	4 ± 0.3341a	3.6 ± 0.3341a	0.4 ± 0.174a	12 ± 0.4714c	50.39 ± 4.0825abc	39.18 ± 3.2674abcd	1.29 ± 0.2287ab	2.55 ± 0.2287abc	20.95 ± 1.8927cde	Absent	0 ± 0a	Absent
			MPI3	Medium	Light green	Obovate	Smooth	Truncate	Mammiform	Semi hollow	132.11 ± 5.4365d	0.98 ± 0.0047ab	7.4 ± 0.5437abc	5.1 ± 0.5437ab	4 ± 0.7065a	3.4 ± 0.34a	0.6 ± 0.3266ab	14 ± 0.8165c	84.99 ± 4.3214cde	47.12 ± 3.3417cd	1.8 ± 0.1717bcde	2.52 ± 0.1007abc	18.98 ± 3.7712cde	Absent	0 ± 0a	Absent
			MPI4	Medium	Dark green	Obovate	Smooth	Truncate	Mammiform	Semi hollow	96.67 ± 1.6996ab	0.98 ± 0.0047ab	8.6 ± 0.9428bc	5.1 ± 0.5437ab	4 ± 0.7065a	3.5 ± 0.34a	0.5 ± 0.17a	10 ± 0.8165ab	55.31 ± 3.3992abcd	41.36 ± 3.2674bcd	1.34 ± 0.1893ab	2.51 ± 0.2287abc	18.99 ± 1.8927cde	Absent	0 ± 0a	Absent
			MPI5	High	Dark green	Oblong obovate	Smooth	Necked	Round	Semi hollow	88.97 ± 8.165ab	0.98 ± 0.0047ab	8.7 ± 0.5437bc	5.6 ± 0.5437ab	7 ± 0.7065abc	5.7 ± 0.3341bc	1.3 ± 0.3266c	11 ± 0.8165bc	56.41 ± 4.0825abcd	32.56 ± 3.3417abc	1.73 ± 0.1893bcde	2.57 ± 0.2287abc	18.43 ± 1.8927cde	Absent	0 ± 0a	Absent
	Deuripara	DP	DP1	Medium	Dark green	Oblong obovate	Smooth	Necked	Round	Solid	104.53 ± 5.4365a	0.98 ± 0.0047ab	7.2 ± 0.5437abc	4.3 ± 0.5437a	5 ± 0.7065ab	4.3 ± 0.3341b	0.7 ± 0.3266ab	10 ± 0.8165ab	53.31 ± 4.3214abcd	51.22 ± 3.3417cd	1.04 ± 0.1893abcd	2.45 ± 0.2287ab	14.05 ± 1.8927abcd	Present	11 ± 2.055abc	Pinkish white
			DP2	Medium	Dark green	Oblong obovate	Smooth	Round	Acute	Solid	140.67 ± 4.7141e	0.99 ± 0.0047b	6.7 ± 0.6534ab	4.8 ± 0.2355a	6 ± 0.7065ab	5 ± 0.3341b	1 ± 0.17abc	10 ± 0.8165ab	95.23 ± 2.1607ef	45.44 ± 3.2674cd	2.1 ± 0.1893de	2.49 ± 0.2287ab	15.51 ± 1.8927abcde	Present	17 ± 3.3bc	Pinkish white
			DP3	High	Light green	Oblong obovate	Rough	Necked	Acute	Semi hollow	109.76 ± 8.165ab	0.98 ± 0.0047ab	6.5 ± 0.5437ab	4.4 ± 0.5437a	6 ± 0.7065ab	4.8 ± 0.34b	1.2 ± 0.3266bc	14 ± 0.8165c	57.35 ± 4.0825abcd	52.41 ± 3.3417cd	1.09 ± 0.1717abcd	2.45 ± 0.1007ab	13.55 ± 3.7712abc	Present	1 ± 0.4714a	Pink
			DP4	High	Light green	Oblong	Rough	Necked	Acute	Semi hollow	96.11 ± 5.4365ab	0.98 ± 0.0047ab	7.9 ± 0.8206abc	5.7 ± 0.654ab	8 ± 0.654bc	6.3 ± 0.7065c	1.7 ± 0.0327d	12 ± 0.4714c	51.75 ± 4.3214abc	44.36 ± 2.8284bcd	1.17 ± 0.2287a	2.59 ± 0.2287abc	17.91 ± 1.8927bcde	Absent	0 ± 0a	Absent
			DP5	High	Dark green	Oblong	Rough	Round	Mammiform	Semi hollow	76.89 ± 8.165ab	0.98 ± 0.0047ab	7.1 ± 0.5437abc	4.6 ± 0.5437a	4 ± 0.7065a	3.5 ± 0.34a	0.5 ± 0.3266a	12 ± 0.8165c	40.22 ± 4.0825ab	36.67 ± 3.3417abc	1.1 ± 0.1717a	2.48 ± 0.1007ab	16.52 ± 3.7712bcde	Absent	0 ± 0a	Absent
	Dhaligaon	DLG	DLG1	Low	Light green	Oblong	Rough	Round	Acute	Solid	93.8 ± 4.7141ab	0.98 ± 0.0047ab	8.3 ± 0.6534bc	6 ± 0.2355abc	4 ± 0.7065a	3.6 ± 0.34a	0.4 ± 0.17a	10 ± 0.8165ab	47.62 ± 2.1607abc	46.18 ± 3.2674cd	1.03 ± 0.1893abcd	2.63 ± 0.2287bc	23.37 ± 1.8927de	Absent	0 ± 0a	Absent
			DLG2	Medium	Dark green	Oblong obovate	Smooth	Truncate	Acute	Semi hollow	121.76 ± 8.165bc	0.98 ± 0.0047ab	8.6 ± 0.5437bc	6.7 ± 0.5437abc	5 ± 0.7065ab	4.2 ± 0.3341b	0.8 ± 0.3266ab	14 ± 0.8165c	79.62 ± 4.0825cde	42.14 ± 3.3417bcd	1.89 ± 0.1717bcde	2.72 ± 0.1007c	25.78 ± 3.7712e	Absent	0 ± 0a	Absent
			DLG3	Low	Dark green	Oblong	Smooth	Truncate	Acute	Semi hollow	134.5 ± 8.165d	0.98 ± 0.0047ab	7.8 ± 0.4714abc	5.8 ± 0.3341ab	7 ± 0.3341abc	5.8 ± 0.3341bc	1.2 ± 0.174bc	11 ± 0.4714bc	82.31 ± 4.0825cde	52.19 ± 3.2674cd	1.58 ± 0.2287abcde	2.61 ± 0.2287bc	19.39 ± 1.8927cde	Absent	0 ± 0a	Absent
			DLG4	Low	Dark green	Oblong	Smooth	Necked	Mammiform	Semi hollow	79.67 ± 4.7141ab	0.98 ± 0.0047ab	7.7 ± 0.6534abc	4.5 ± 0.2355a	7 ± 0.7065abc	5.7 ± 0.34bc	1.3 ± 0.17c	11 ± 0.8165bc	47.45 ± 2.1607abc	32.22 ± 3.2674abc	1.47 ± 0.1717abcd	2.47 ± 0.1007ab	13.03 ± 3.7712abc	Present	14 ± 3.3abc	Pinkish white
			DLG5	Medium	Dark green	Oblong	Rough	Round	Acute	Semi hollow	85.22 ± 8.165ab	0.98 ± 0.0047ab	6.8 ± 0.4714ab	4.9 ± 0.3341a	6 ± 0.3341ab	4.9 ± 0.3341b	1.1 ± 0.174bc	12 ± 0.4714c	56.55 ± 4.0825abcd	28.67 ± 3.2674ab	1.97 ± 0.2287cde	2.53 ± 0.2287abc	15.97 ± 1.8927abcde	Absent	0 ± 0a	Absent
	Borpara	BR	BR1	Medium	Dark green	Oblong	Smooth	Necked	Acute	Semi hollow	93.57 ± 8.165ab	0.98 ± 0.0047ab	6 ± 0.5437ab	5.9 ± 0.5437ab	4 ± 0.7065a	3.5 ± 0.34a	0.5 ± 0.3266a	14 ± 0.8165c	58.21 ± 4.0825abcd	35.36 ± 3.3417abc	1.65 ± 0.1893bcde	2.62 ± 0.2287bc	22.88 ± 1.8927de	Absent	0 ± 0a	Absent
			BR2	Medium	Light green	Oblong	Smooth	Necked	Acute	Semi hollow	94.1 ± 4.7141ab	0.98 ± 0.0047ab	7.6 ± 0.6534abc	5.7 ± 0.2355ab	8 ± 0.7065bc	6.2 ± 0.3341c	1.8 ± 0.17d	11 ± 0.8165bc	56.92 ± 2.1607abcd	37.18 ± 3.2674abcd	1.53 ± 0.1717abcde	2.59 ± 0.1007abc	17.91 ± 3.7712bcde	Present	13 ± 2.055abc	Pinkish white
			BR3	Medium	Light green	Obovate	Rough	Truncate	Acute	Semi hollow	103.05 ± 8.165a	0.98 ± 0.0047ab	8.5 ± 0.5437bc	5.3 ± 0.5437ab	5 ± 0.7065ab	4.2 ± 0.3341b	0.8 ± 0.3266ab	10 ± 0.8165ab	59.91 ± 4.0825abcd	43.14 ± 3.3417bcd	1.39 ± 0.1717ab	2.54 ± 0.1007abc	18.96 ± 3.7712cde	Present	10 ± 1.633abc	Pinkish white
			BR4	Low	Light green	Obovate	Rough	Truncate	Acute	Semi hollow	79.32 ± 4.7141ab	0.98 ± 0.0047ab	8.1 ± 0.6534bc	4.7 ± 0.2355a	8 ± 0.7065bc	6.1 ± 0.34c	1.9 ± 0.17d	14 ± 0.8165c	48.12 ± 2.1607abc	31.2 ± 3.2674ab	1.54 ± 0.1717abcde	2.48 ± 0.1007ab	13.02 ± 3.7712abc	Absent	0 ± 0a	Absent
			BR5	Low	Light green	Oblong obovate	Smooth	Truncate	Acute	Semi hollow	97.67 ± 5.4365ab	0.99 ± 0.0047b	8.3 ± 0.8206bc	5.5 ± 0.654ab	7 ± 0.654abc	5.6 ± 0.7065bc	1.4 ± 0.0327c	12 ± 0.4714c	61.2 ± 4.3214bcd	36.47 ± 2.8284abc	1.68 ± 0.2287bcde	2.56 ± 0.2287abc	17.94 ± 3.7712bcde	Absent	0 ± 0a	Absent
Site/ Districts	Locations	Population Code	Accession Code	Fruit Density	Fruit Colour	Fruit Shape	Fruit Skin Texture	Fruit Base	Fruit Apex	Fruit Axis	Fruit Weight (g)	Specific Gravity	Fruit Length (cm)	Fruit Diameter (cm)	Fruit Rind Thickness (mm)	Albedo Thickness (mm)	Flavedo Thickness (mm)	Number of Segments	Fruit Pulp Weight (g)	Fruit Peel Weight (g)	Fruit Pulp : Peel Ratio	Pith Diameter (mm)	Length from Pith to Albedo (mm)	Seed Availability	Seed Number	Seed Colour
Kokrajhar	Polashguri	PL	PL1	Medium	Dark green	Oblong obovate	Smooth	Truncate	Acute	Semi-hollow	56.43 ± 5.4365ab	0.98 ± 0.0047ab	6.3 ± 0.8206ab	4 ± 0.654a	4 ± 0.654a	3.7 ± 0.7065a	0.3 ± 0.0327a	11 ± 0.4714bc	36.67 ± 4.3214ab	19.76 ± 2.8284a	1.86 ± 0.2287bcde	2.37 ± 0.2287a	13.63 ± 2.2867abc	Present	2 ± 0.4714a	Pinkish white
			PL2	Medium	Dark green	Oblong obovate	Smooth	Truncate	Acute	Semi-hollow	50.66 ± 8.165ab	0.98 ± 0.0047ab	5.8 ± 0.5437a	4.2 ± 0.5437a	7 ± 0.7065abc	5.7 ± 0.3341bc	1.3 ± 0.3266c	11 ± 0.8165bc	31.27 ± 4.0825a	19.39 ± 3.3417a	1.61 ± 0.1893bcde	2.39 ± 0.2287a	11.61 ± 1.8927a	Absent	0 ± 0a	Absent
			PL3	High	Dark green	Oblong obovate	Smooth	Truncate	Acute	Semi-hollow	46.35 ± 8.165ab	0.98 ± 0.0047ab	6 ± 0.5437ab	3.5 ± 0.5437a	4 ± 0.7065a	3.6 ± 0.34a	0.4 ± 0.3266a	12 ± 0.8165c	30.15 ± 4.0825a	16.2 ± 3.3417a	1.86 ± 0.1893bcde	2.31 ± 0.2287a	11.19 ± 2.2867a	Absent	0 ± 0a	Absent
			PL4	Medium	Light green	Obovate	Smooth	Necked	Acute	Semi-hollow	62.22 ± 4.7141ab	0.98 ± 0.0047ab	7.5 ± 0.6534abc	4.5 ± 0.2355a	5 ± 0.1414ab	4.3 ± 0.216b	0.7 ± 0.17ab	10 ± 0.8165ab	34.71 ± 2.1607a	27.51 ± 3.2674ab	1.26 ± 0.1893ab	2.45 ± 0.2287ab	15.05 ± 2.2867abcde	Absent	0 ± 0a	Absent
			PL5	High	Light green	Oblong obovate	Rough	Truncate	Acute	Semi-hollow	60.38 ± 4.7141ab	0.98 ± 0.0047ab	6.2 ± 0.6534ab	3.8 ± 0.2355a	7 ± 0.7065abc	5.7 ± 0.34bc	1.3 ± 0.17c	10 ± 0.8165ab	38.18 ± 2.1607ab	22.2 ± 3.2674a	1.72 ± 0.1717bcde	2.36 ± 0.1007a	9.64 ± 3.77129.64	Present	11 ± 1.633abc	Pinkish white
	Telipara	TPA	TPA1	Medium	Light green	Oblong obovate	Rough	Truncate	Acute	Semi-hollow	75.56 ± 8.165ab	0.98 ± 0.0047ab	7 ± 0.5437abc	4.3 ± 0.5437a	4 ± 0.7065a	3.6 ± 0.34a	0.4 ± 0.3266a	10 ± 0.8165ab	43.42 ± 4.0825ab	32.14 ± 3.3417abc	1.35 ± 0.1717ab	2.44 ± 0.1007ab	15.06 ± 3.7712abcde	Absent	0 ± 0a	Absent
			TPA2	High	Light green	Oblong	Rough	Truncate	Acute	Semi-hollow	56.89 ± 5.4365ab	0.99 ± 0.0141b	8.1 ± 0.8206bc	4.5 ± 0.654a	6 ± 0.654ab	4.9 ± 0.7065b	1.1 ± 0.0327bc	11 ± 0.4714bc	35.54 ± 4.3214a	21.35 ± 2.8284a	1.67 ± 0.1893bcde	2.47 ± 0.2287ab	14.03 ± 1.8927abcd	Absent	0 ± 0a	Absent
			TPA3	Medium	Light green	Oblong obovate	Smooth	Truncate	Acute	Semi-hollow	49.96 ± 5.4365ab	0.98 ± 0.0047ab	6.8 ± 0.4714ab	5 ± 0.3341ab	6 ± 0.3341ab	5 ± 0.3341b	1 ± 0.174abc	11 ± 0.4714bc	32.41 ± 4.3214a	17.55 ± 3.2674a	1.85 ± 0.2287bcde	2.52 ± 0.2287abc	16.48 ± 1.8927bcde	Present	7 ± 0.8165ab	Pinkish white
			TPA4	Medium	Dark green	Oblong	Smooth	Necked	Acute	Semi-hollow	64.23 ± 4.7141ab	0.98 ± 0.0047ab	6.5 ± 0.8206ab	4.2 ± 0.654a	4 ± 0.654a	3.6 ± 0.3341a	0.4 ± 0.0327a	11 ± 0.4714bc	39.03 ± 2.1607ab	25.2 ± 2.8284a	1.55 ± 0.2287abcde	2.45 ± 0.2287ab	14.55 ± 2.2867abcd	Absent	0 ± 0a	Absent
			TPA5	Low	Dark green	Oblong	Rough	Truncate	Round	Semi-hollow	72.15 ± 4.7141ab	0.98 ± 0.0047ab	5.3 ± 0.8206a	5 ± 0.654ab	5 ± 0.654ab	4.3 ± 0.7065b	0.7 ± 0.0327ab	11 ± 0.4714bc	49.95 ± 2.1607abc	22.2 ± 2.8284a	2.25 ± 0.1893de	2.51 ± 0.2287abc	17.49 ± 2.2867bcde	Absent	0 ± 0a	Absent
	Howriapet	HPT	HPT1	Medium	Dark green	Oblong	Rough	Truncate	Acute	Solid	56.89 ± 8.165ab	0.98 ± 0.0047ab	7.1 ± 0.5437abc	4.9 ± 0.5437a	4 ± 0.7065a	3.6 ± 0.34a	0.4 ± 0.3266a	11 ± 0.8165bc	33.2 ± 4.0825a	23.69 ± 3.3417a	1.4 ± 0.1893abcd	2.51 ± 0.2287abc	17.99 ± 1.8927bcde	Present	11 ± 2.055abc	Pinkish white
			HPT2	High	Dark green	Obovate	Rough	Truncate	Acute	Solid	65.25 ± 4.7141ab	0.98 ± 0.0047ab	9 ± 0.8206c	4.1 ± 0.654a	5 ± 0.654ab	4.3 ± 0.7065b	0.7 ± 0.0327ab	10 ± 0.4714ab	38.92 ± 2.1607ab	26.33 ± 2.8284ab	1.48 ± 0.2287abcd	2.43 ± 0.2287ab	13.07 ± 1.8927abc	Present	1 ± 0.4714a	Pinkish white
			HPT3	High	Dark green	Oblong obovate	Smooth	Necked	Acute	Solid	58.75 ± 4.7141ab	0.98 ± 0.0047ab	4.9 ± 0.54374.9	4 ± 0.5437a	7 ± 0.7065abc	5.7 ± 0.34bc	1.3 ± 0.3266c	12 ± 0.8165c	35.64 ± 2.1607a	23.11 ± 3.3417a	1.54 ± 0.1893abcde	2.37 ± 0.2287a	10.63 ± 1.8927a	Present	17 ± 3.3bc	Greenish pink
			HPT4	Medium	Dark green	Oblong obovate	Smooth	Necked	Round	Solid	66.48 ± 8.165ab	0.98 ± 0.0047ab	5.9 ± 0.8206a	4.3 ± 0.654a	7 ± 0.654abc	5.6 ± 0.7065bc	1.4 ± 0.0327c	12 ± 0.4714c	41.36 ± 4.0825ab	25.12 ± 2.8284a	1.65 ± 0.2287bcde	2.42 ± 0.2287ab	12.08 ± 1.8927ab	Present	3 ± 0.4714a	Pinkish white
			HPT5	High	Dark green	Oblong obovate	Smooth	Necked	Round	Semi-hollow	53.69 ± 4.7141ab	0.98 ± 0.0047ab	6.5 ± 0.5437ab	4.4 ± 0.5437a	7 ± 0.7065abc	5.7 ± 0.34bc	1.3 ± 0.3266c	10 ± 0.8165ab	31.87 ± 2.1607a	21.82 ± 3.3417a	1.46 ± 0.1717abcd	2.46 ± 0.1007ab	12.54 ± 3.7712ab	Absent	0 ± 0a	Absent
	Simultapur	ST	ST1	Medium	Dark green	Oblong obovate	Smooth	Necked	Round	Semi-hollow	69.12 ± 5.4365ab	0.98 ± 0.0047ab	6.9 ± 0.8206ab	4.5 ± 0.654a	5 ± 0.654ab	4.2 ± 0.7065b	0.8 ± 0.0327ab	10 ± 0.4714ab	42.9 ± 4.3214ab	26.22 ± 2.8284ab	1.64 ± 0.2287bcde	2.47 ± 0.2287ab	15.03 ± 1.8927abcde	Absent	0 ± 0a	Absent
			ST2	Medium	Dark green	Oblong obovate	Smooth	Truncate	Mmmiform	Solid	71.38 ± 8.165ab	0.98 ± 0.0047ab	7.4 ± 0.5437abc	4.7 ± 0.5437a	7 ± 0.7065abc	5.7 ± 0.34bc	1.3 ± 0.3266c	10 ± 0.8165ab	42.05 ± 4.0825ab	29.33 ± 3.3417ab	1.43 ± 0.1717abcd	2.48 ± 0.1007ab	14.02 ± 3.7712abcd	Present	1 ± 0.4714a	Pink
			ST3	Low	Light green	Oblong obovate	Smooth	Truncate	Mmmiform	Solid	63.45 ± 5.4365ab	0.98 ± 0.0047ab	6.5 ± 0.8206ab	5.2 ± 0.654ab	5 ± 0.654ab	4.2 ± 0.7065b	0.8 ± 0.0327ab	14 ± 0.4714c	41.23 ± 4.3214ab	22.22 ± 2.8284a	1.86 ± 0.2287bcde	2.54 ± 0.2287abc	18.46 ± 1.8927cde	Present	16 ± 4.19bc	Pinkish white
			ST4	High	Dark green	Oblong obovate	Smooth	Necked	Acute	Solid	57.26 ± 8.165ab	0.98 ± 0.0047ab	6.5 ± 0.5437ab	5 ± 0.5437ab	5 ± 0.7065ab	4.1 ± 0.3341b	0.9 ± 0.3266abc	11 ± 0.8165bc	38.16 ± 4.0825ab	19.1 ± 3.3417a	2 ± 0.1717bcde	2.52 ± 0.1007abc	17.48 ± 3.7712bcde	Absent	0 ± 0a	Absent
			ST5	High	Dark green	Obovate	Rough	Truncate	Mmmiform	Semi-hollow	54.45 ± 4.7141ab	0.98 ± 0.0047ab	7.5 ± 0.6534abc	5.4 ± 0.2355ab	7 ± 0.7065abc	5.7 ± 0.3341bc	1.3 ± 0.17c	12 ± 0.8165c	34.91 ± 2.1607a	19.54 ± 3.2674a	1.79 ± 0.1717bcde	2.53 ± 0.1007abc	17.47 ± 3.7712bcde	Present	6 ± 1.633a	Pinkish white
	Oxiguri	OX	OX1	Medium	Dark green	Obovate	Smooth	Truncate	Acute	Semi-hollow	52.67 ± 8.165ab	0.98 ± 0.0047ab	5 ± 0.5437a	4.4 ± 0.5437a	7 ± 0.7065abc	5.6 ± 0.34bc	1.4 ± 0.3266c	12 ± 0.8165c	33.98 ± 4.0825a	18.69 ± 3.3417a	1.82 ± 0.1717bcde	2.46 ± 0.1007ab	12.54 ± 3.7712ab	Absent	0 ± 0a	Absent
			OX2	Low	Light green	Oblong obovate	Smooth	Truncate	Acute	Semi-hollow	53.78 ± 8.165ab	0.98 ± 0.0047ab	5.3 ± 0.8206a	4 ± 0.654a	4 ± 0.654a	3.6 ± 0.7065a	0.4 ± 0.0327a	12 ± 0.4714c	35.75 ± 4.0825a	18.03 ± 2.8284a	1.98 ± 0.2287cde	2.39 ± 0.2287a	13.61 ± 1.8927abc	Present	10 ± 2.055abc	Pink
			OX3	Medium	Light green	Oblong obovate	Smooth	Necked	Acute	Semi-hollow	53.19 ± 4.7141ab	0.98 ± 0.0047ab	6 ± 0.6534ab	5.2 ± 0.2355ab	6 ± 0.7065ab	5 ± 0.34b	1 ± 0.17abc	10 ± 0.8165ab	33.51 ± 2.1607a	19.68 ± 3.2674a	1.7 ± 0.1717bcde	2.53 ± 0.1007abc	17.47 ± 3.7712bcde	Absent	0 ± 0a	Absent
			OX4	Medium	Light green	Oblong obovate	Rough	Truncate	Round	Semi-hollow	56.27 ± 8.165ab	0.98 ± 0.0047ab	7.3 ± 0.8206abc	4.5 ± 0.654a	7 ± 0.654abc	5.7 ± 0.7065bc	1.3 ± 0.0327c	10 ± 0.4714ab	36.06 ± 4.0825ab	20.21 ± 2.8284a	1.78 ± 0.2287bcde	2.46 ± 0.2287ab	13.04 ± 1.8927abc	Absent	0 ± 0a	Absent
			OX5	Medium	Light green	Oblong obovate	Rough	Necked	Acute	Semi-hollow	61.82 ± 4.7141ab	0.98 ± 0.0047ab	6.2 ± 0.8206ab	5.1 ± 0.654ab	4 ± 0.654a	3.6 ± 0.7065a	0.4 ± 0.0327a	11 ± 0.4714bc	38.47 ± 2.1607ab	23.35 ± 2.8284a	1.65 ± 0.2287bcde	2.53 ± 0.2287abc	18.97 ± 1.8927cde	Absent	0 ± 0a	Absent
	Padmabil	PB	PB1	Low	Light green	Oblong	Smooth	Necked	Acute	Solid	63.33 ± 5.4365ab	0.98 ± 0.0047ab	6.5 ± 0.5437ab	4.7 ± 0.5437a	5 ± 0.7065ab	4.3 ± 0.34b	0.7 ± 0.3266ab	11 ± 0.8165bc	38.13 ± 4.3214ab	25.2 ± 3.3417a	1.51 ± 0.1717abcde	2.48 ± 0.1007ab	16.02 ± 3.7712bcde	Absent	0 ± 0a	Absent
			PB2	Medium	Light green	Oblong	Smooth	Necked	Round	Semi-hollow	61.21 ± 8.165ab	0.98 ± 0.0047ab	5.7 ± 0.8206a	4.5 ± 0.654a	5 ± 0.654ab	4.2 ± 0.7065b	0.8 ± 0.0327ab	11 ± 0.4714bc	36.54 ± 4.0825ab	24.67 ± 2.8284a	1.48 ± 0.2287abcd	2.46 ± 0.2287ab	15.04 ± 1.8927abcde	Absent	0 ± 0a	Absent
			PB3	High	Dark green	Oblong obovate	Smooth	Truncate	Mmmiform	Semi-hollow	65.02 ± 5.4365ab	0.98 ± 0.0047ab	5 ± 0.8206ab	5.3 ± 0.654ab	7 ± 0.654abc	5.7 ± 0.7065bc	1.3 ± 0.0327c	11 ± 0.4714bc	40.91 ± 4.3214ab	24.11 ± 2.8284a	1.7 ± 0.2287bcde	2.55 ± 0.2287abc	16.95 ± 1.8927bcde	Present	3 ± 0.4714a	Pinkish white
			PB4	Medium	Dark green	Oblong	Smooth	Necked	Acute	Semi-hollow	57.22 ± 8.165ab	0.98 ± 0.0047ab	6.7 ± 0.5437ab	5.5 ± 0.5437ab	4 ± 0.7065a	3.6 ± 0.34a	0.4 ± 0.3266a	10 ± 0.8165ab	37.87 ± 4.0825ab	19.35 ± 3.3417a	1.96 ± 0.1717cde	2.58 ± 0.1007abc	20.92 ± 3.7712cde	Absent	0 ± 0a	Absent
			PB5	High	Dark green	Oblong	Smooth	Truncate	Mmmiform	Solid	64.31 ± 5.4365ab	0.98 ± 0.0047ab	7 ± 0.8206abc	5.5 ± 0.654ab	6 ± 0.654ab	4.8 ± 0.7065b	1.2 ± 0.0327bc	12 ± 0.4714c	41.62 ± 4.3214ab	22.69 ± 2.8284a	1.83 ± 0.2287bcde	2.57 ± 0.2287abc	18.93 ± 3.7712cde	Absent	0 ± 0a	Absent
Site/ Districts	Locations	Population Code	Accession Code	Fruit Density	Fruit Colour	Fruit Shape	Fruit Skin Texture	Fruit Base	Fruit Apex	Fruit Axis	Fruit Weight (g)	Specific Gravity	Fruit Length (cm)	Fruit Diameter (cm)	Fruit Rind Thickness (mm)	Albedo Thickness (mm)	Flavedo Thickness (mm)	Number of Segments	Fruit Pulp Weight (g)	Fruit Peel Weight (g)	Fruit Pulp : Peel Ratio	Pith Diameter (mm)	Length from Pith to Albedo (mm)	Seed Availability	Seed Number	Seed Colour
Dhubri	Gauripur	GPR	GPR1	Medium	Dark green	Oblong	Smooth	Truncate	Acute	Semi hollow	65.82 ± 1.6996ab	0.98 ± 0.0047ab	7 ± 0.9428abc	4 ± 0.5437a	5 ± 0.8206ab	4.3 ± 0.8206b	0.7 ± 0.17ab	11 ± 0.8165bc	42.03 ± 3.3992ab	23.79 ± 3.2674a	1.77 ± 0.1893bcde	2.38 ± 0.1007a	12.62 ± 2.2867ab	Absent	0 ± 0a	Absent
			GPR2	Low	Dark green	Oblong	Bumpy	Necked	Mammiform	Semi hollow	70.79 ± 1.6996ab	0.98 ± 0.0047ab	7.3 ± 0.9428abc	4.3 ± 0.5437a	5 ± 0.7065ab	4.2 ± 0.34b	0.8 ± 0.17ab	12 ± 0.8165c	44.14 ± 3.3992ab	26.65 ± 3.2674ab	1.66 ± 0.1893bcde	2.41 ± 0.2287ab	14.09 ± 1.8927abcd	Present	6 ± 1.633ab	Pinkish white
			GPR3	High	Dark green	Oblong obovate	Rough	Necked	Mammiform	Semi hollow	93.07 ± 8.165ab	0.98 ± 0.0047ab	7.8 ± 0.9428abc	4.9 ± 0.5437a	7 ± 0.8206abc	5.6 ± 0.3341bc	1.4 ± 0.17c	14 ± 0.8165c	61.29 ± 4.0825bcd	31.78 ± 3.2674ab	1.93 ± 0.1893cde	2.47 ± 0.1007ab	15.03 ± 3.7712abcde	Present	10 ± 2.055abc	Pinkish white
			GPR4	High	Dark green	Oblong obovate	Smooth	Truncate	Acute	Semi hollow	147.98 ± 8.165ef	0.99 ± 0.0047b	7.7 ± 0.9428abc	6 ± 0.5437abc	5 ± 0.7065ab	4.3 ± 0.34b	0.7 ± 0.17ab	12 ± 0.8165c	94.51 ± 4.0825ef	53.47 ± 3.2674cd	1.77 ± 0.1893bcde	2.58 ± 0.1007abc	22.42 ± 3.7712de	Present	8 ± 1.633a	Pinkish white
			GPR5	Low	Dark green	Oblong obovate	Smooth	Truncate	Round	Semi hollow	75.89 ± 1.6996ab	0.98 ± 0.0047ab	7 ± 0.9428abc	5.9 ± 0.5437ab	4 ± 0.7065a	3.6 ± 0.34a	0.4 ± 0.17a	12 ± 0.8165c	49.78 ± 3.3992abc	26.11 ± 3.2674ab	1.91 ± 0.1893cde	2.62 ± 0.2287bc	22.88 ± 1.8927de	Present	1 ± 0.4714a	Pinkish white
	Falimari	FM	FM1	Medium	Dark green	Oblong obovate	Smooth	Truncate	Acute	Semi hollow	96.99 ± 8.165ab	0.98 ± 0.0047ab	6.7 ± 0.9428ab	4.5 ± 0.5437a	5 ± 0.8206ab	4.3 ± 0.8206b	0.7 ± 0.17ab	14 ± 0.8165c	62.63 ± 4.0825bcd	34.36 ± 3.2674abc	1.82 ± 0.1717bcde	2.46 ± 0.1007ab	15.04 ± 3.7712abcde	Absent	0 ± 0a	Absent
			FM2	Low	Dark green	Oblong obovate	Smooth	Necked	Acute	Semi hollow	120.47 ± 5.4365bc	0.99 ± 0.0141b	7.5 ± 0.8206abc	4.9 ± 0.654a	4 ± 0.654a	3.6 ± 0.3341a	0.4 ± 0.0327a	11 ± 0.4714bc	73.29 ± 4.3214cd	47.18 ± 2.8284cd	1.55 ± 0.2287abcde	2.52 ± 0.2287abc	17.98 ± 1.8927bcde	Absent	0 ± 0a	Absent
			FM3	High	Dark green	Oblong	Smooth	Truncate	Mammiform	Solid	75.07 ± 8.165ab	0.98 ± 0.0047ab	6.9 ± 0.8206ab	5.7 ± 0.654ab	5 ± 0.654ab	4.3 ± 0.7065b	0.7 ± 0.0327ab	10 ± 0.4714ab	48.33 ± 4.0825abc	26.74 ± 2.8284ab	1.81 ± 0.2287bcde	2.57 ± 0.2287abc	20.93 ± 1.8927cde	Absent	0 ± 0a	Absent
			FM4	Medium	Dark green	Elliptical	Smooth	Truncate	Acute	Semi hollow	96.96 ± 8.165ab	0.98 ± 0.0047ab	6 ± 0.9428ab	6.5 ± 0.5437abc	7 ± 0.7065abc	5.6 ± 0.34bc	1.4 ± 0.17c	7 ± 0.81657	62.88 ± 4.0825bcd	34.08 ± 3.2674abc	1.85 ± 0.2287bcde	2.68 ± 0.2287bc	22.82 ± 1.8927de	Absent	0 ± 0a	Absent
			FM5	Medium	Light green	Elliptical	Rough	Necked	Mammiform	Semi hollow	69.89 ± 8.165ab	0.99 ± 0.0047b	7.2 ± 0.8206abc	6 ± 0.654abc	9 ± 0.654bcd	7.2 ± 0.7065cd	1.8 ± 0.0327d	14 ± 0.4714c	45.7 ± 4.0825abc	24.19 ± 2.8284a	1.89 ± 0.2287bcde	2.64 ± 0.2287bc	18.36 ± 1.8927cde	Present	24 ± 4.19bc	Pinkish white
	Dharmoshala	DRA	DRA1	Medium	Dark green	Oblong	Rough	Necked	Acute	Solid	121.11 ± 1.6996bc	0.99 ± 0.0047b	7.2 ± 0.9428abc	4.5 ± 0.5437a	5 ± 0.8206ab	4.2 ± 0.8206b	0.8 ± 0.17ab	11 ± 0.8165bc	77.91 ± 3.3992cd	43.2 ± 3.2674bcd	1.8 ± 0.1717bcde	2.39 ± 0.1007a	15.11 ± 3.7712abcde	Absent	0 ± 0a	Absent
			DRA2	Low	Light green	Oblong	Rough	Truncate	Acute	Solid	135.65 ± 8.165d	0.99 ± 0.0047b	7.9 ± 0.5437abc	4.4 ± 0.5437a	7 ± 0.7065abc	5.7 ± 0.3341bc	1.3 ± 0.3266c	12 ± 0.8165c	87.36 ± 4.0825def	48.29 ± 3.3417cd	1.81 ± 0.1717bcde	2.36 ± 0.1007a	12.64 ± 2.2867ab	Absent	0 ± 0a	Absent
			DRA3	Medium	Light green	Oblong obovate	Rough	Truncate	Mammiform	Solid	65.03 ± 8.165ab	0.98 ± 0.0047ab	5.9 ± 0.9428a	4.5 ± 0.5437a	5 ± 0.7065ab	4.4 ± 0.34b	0.6 ± 0.17ab	12 ± 0.8165c	39.69 ± 4.0825ab	25.34 ± 3.2674a	1.57 ± 0.1717abcde	2.38 ± 0.1007a	15.12 ± 2.2867abcde	Present	17 ± 3.3bc	Pinkish white
			DRA4	Low	Light green	Oblong obovate	Rough	Truncate	Mammiform	Solid	79.89 ± 5.4365ab	0.98 ± 0.0047ab	6.5 ± 0.9428ab	4.3 ± 0.5437a	6 ± 0.8206ab	5 ± 0.3341b	1 ± 0.17abc	12 ± 0.8165c	45.64 ± 4.3214abc	34.25 ± 3.2674abc	1.33 ± 0.1717ab	2.36 ± 0.1007a	13.14 ± 2.2867abc	Absent	0 ± 0a	Absent
			DRA5	High	Light green	Oblong obovate	Smooth	Truncate	Mammiform	Semi hollow	92.07 ± 5.4365ab	0.98 ± 0.0047ab	6.3 ± 0.5437ab	4.9 ± 0.5437a	4 ± 0.8206a	3.6 ± 0.3341a	0.4 ± 0.3266a	14 ± 0.8165c	55.28 ± 4.3214abcd	36.79 ± 3.3417abc	1.5 ± 0.1717abcde	2.51 ± 0.1007abc	17.99 ± 2.2867bcde	Absent	0 ± 0a	Absent
	Alomganj	ALG	ALG1	Medium	Dark green	Oblong obovate	Smooth	Truncate	Acute	Semi hollow	145.86 ± 8.165ef	0.99 ± 0.0141b	7.3 ± 0.9428abc	5.7 ± 0.5437ab	4 ± 0.8206a	3.7 ± 0.8206a	0.3 ± 0.17a	11 ± 0.8165bc	95.39 ± 4.0825ef	50.47 ± 3.2674cd	1.89 ± 0.1717bcde	2.59 ± 0.1007abc	21.91 ± 2.2867cde	Present	9 ± 2.055ab	Pinkish white
			ALG2	Medium	Dark green	Obovate	Smooth	Necked	Round	Semi hollow	115.49 ± 8.165b	0.98 ± 0.0047ab	7 ± 0.5437abc	5.3 ± 0.5437ab	7 ± 0.7065abc	5.8 ± 0.34bc	1.2 ± 0.3266bc	11 ± 0.8165bc	67.71 ± 4.0825bcd	47.78 ± 3.3417cd	1.42 ± 0.1717abcd	2.56 ± 0.1007abc	16.94 ± 3.7712bcde	Present	10 ± 2.055abc	Pinkish white
			ALG3	Medium	Dark green	Oblong	Smooth	Truncate	Acute	Semi hollow	99.74 ± 5.4365ab	0.98 ± 0.0047ab	6.7 ± 0.8206ab	6.7 ± 0.654abc	5 ± 0.654ab	4.3 ± 0.3341b	0.7 ± 0.0327ab	10 ± 0.4714ab	62.69 ± 4.3214bcd	37.05 ± 2.8284abcd	1.69 ± 0.2287bcde	2.69 ± 0.2287bc	25.81 ± 1.8927e	Present	10 ± 2.055abc	Pinkish white
			ALG4	High	Light green	Oblong obovate	Rough	Necked	Acute	Solid	96.68 ± 8.165ab	0.98 ± 0.0047ab	6.6 ± 0.8206ab	4.2 ± 0.654a	5 ± 0.654ab	4.2 ± 0.7065b	0.8 ± 0.0327ab	10 ± 0.4714ab	60.5 ± 4.0825bcd	36.18 ± 2.8284abc	1.67 ± 0.2287bcde	2.33 ± 0.2287a	13.67 ± 1.8927abc	Absent	0 ± 0a	Absent
			ALG5	Medium	Light green	Oblong	Smooth	Necked	Acute	Semi hollow	153.25 ± 5.4365f	0.99 ± 0.0047b	7.1 ± 0.5437abc	6.2 ± 0.5437abc	5 ± 0.7065ab	4.3 ± 0.34b	0.7 ± 0.3266ab	12 ± 0.8165c	102.03 ± 4.3214f	51.22 ± 3.3417cd	1.99 ± 0.1717cde	2.65 ± 0.1007bc	23.35 ± 3.7712de	Absent	0 ± 0a	Absent
	Lalkura	LKA	LKA1	Medium	Light green	Oblong	Rough	Truncate	Mammiform	Semi hollow	149.35 ± 8.165ef	0.99 ± 0.0047b	7.8 ± 0.9428abc	6.8 ± 0.5437abc	7 ± 0.7065abc	5.8 ± 0.8206bc	1.2 ± 0.17bc	11 ± 0.8165bc	95.83 ± 4.0825ef	53.52 ± 3.2674cd	1.79 ± 0.1717bcde	2.74 ± 0.1007c	24.26 ± 3.7712de	Absent	0 ± 0a	Absent
			LKA2	Low	Light green	Oblong	Smooth	Truncate	Acute	Semi hollow	105 ± 5.4365ab	0.98 ± 0.0047ab	7.7 ± 0.5437abc	5.2 ± 0.5437ab	5 ± 0.7065ab	4.3 ± 0.8206b	0.7 ± 0.3266ab	10 ± 0.8165ab	56.73 ± 4.3214abcd	48.27 ± 3.3417cd	1.18 ± 0.1717a	2.48 ± 0.1007ab	18.52 ± 3.7712cde	Present	4 ± 0.4714a	Pinkish white
			LKA3	Medium	Light green	Oblong obovate	Smooth	Truncate	Acute	Semi hollow	97.36 ± 8.165ab	0.98 ± 0.0047ab	7.9 ± 0.9428abc	4.7 ± 0.5437a	7 ± 0.7065abc	5.7 ± 0.8206bc	1.3 ± 0.17c	10 ± 0.8165ab	62.61 ± 4.0825bcd	34.75 ± 3.2674abc	1.8 ± 0.2287bcde	2.45 ± 0.2287ab	14.05 ± 1.8927abcd	Absent	0 ± 0a	Absent
			LKA4	Medium	Light green	Oblong obovate	Smooth	Necked	Acute	Solid	99.05 ± 4.7141ab	0.99 ± 0.0047b	7 ± 0.6534abc	5.9 ± 0.2355ab	6 ± 0.7065ab	5.1 ± 0.8206bc	0.9 ± 0.17abc	12 ± 0.8165c	60.9 ± 2.1607bcd	38.15 ± 3.2674abcd	1.6 ± 0.2287bcde	2.61 ± 0.2287bc	20.89 ± 1.8927cde	Absent	0 ± 0a	Absent
			LKA5	Low	Dark green	Elliptical	Rough	Necked	Acute	Solid	76.85 ± 8.165ab	0.98 ± 0.0047ab	6.4 ± 0.9428ab	5.7 ± 0.5437ab	5 ± 0.7065ab	4.2 ± 0.8206b	0.8 ± 0.17ab	13 ± 0.8165c	44.28 ± 4.0825ab	32.57 ± 3.2674abc	1.36 ± 0.2287ab	2.59 ± 0.2287abc	20.91 ± 1.8927cde	Absent	0 ± 0a	Absent
	Soulmara	SMU	SMU1	Medium	Dark green	Obovate	Rough	Necked	Round	Semi hollow	72.35 ± 5.4365ab	0.98 ± 0.0047ab	6.2 ± 0.5437ab	5.3 ± 0.5437ab	7 ± 0.7065abc	5.7 ± 0.34bc	1.3 ± 0.3266c	10 ± 0.8165ab	45.94 ± 4.3214abc	26.41 ± 3.3417ab	1.74 ± 0.1717bcde	2.56 ± 0.1007abc	16.94 ± 3.7712bcde	Absent	0 ± 0a	Absent
			SMU2	Medium	Light green	Obovate	Rough	Truncate	Acute	Semi hollow	71.4 ± 5.4365ab	0.98 ± 0.0047ab	5.8 ± 0.9428a	4.6 ± 0.5437a	9 ± 0.7065bcd	7.2 ± 0.34cd	1.8 ± 0.17d	11 ± 0.8165bc	42.09 ± 4.3214ab	29.31 ± 3.2674ab	1.44 ± 0.1717abcd	2.49 ± 0.1007ab	11.51 ± 3.7712a	Present	7 ± 0.4714ab	Pinkish white
			SMU3	Low	Dark green	Oblong obovate	Bumpy	Truncate	Acute	Semi hollow	89.69 ± 8.165ab	0.99 ± 0.0047b	7.9 ± 0.8206abc	4.8 ± 0.654a	5 ± 0.654ab	4.2 ± 0.7065b	0.8 ± 0.0327ab	11 ± 0.4714bc	52.27 ± 4.0825abcd	37.42 ± 2.8284abcd	1.4 ± 0.2287abcd	2.47 ± 0.2287ab	16.53 ± 1.8927bcde	Present	1 ± 0.4714a	Pink
			SMU4	High	Light green	Oblong obovate	Rough	Truncate	Mammiform	Semi hollow	85.67 ± 5.4365ab	0.98 ± 0.0047ab	6.3 ± 0.8236ab	4.9 ± 0.1414a	7 ± 0.1414abc	5.7 ± 0.216bc	1.3 ± 0.8236c	14 ± 0.8236c	49.47 ± 4.3214abc	36.2 ± 3.2667abc	1.37 ± 0.2076ab	2.52 ± 0.1228abc	14.98 ± 1.8927abcd	Present	3 ± 0.4714a	Pink
			SMU5	Medium	Light green	Oblong obovate	Smooth	Necked	Acute	Semi hollow	92.59 ± 5.4365ab	0.99 ± 0.0047b	7.7 ± 0.8206abc	6.4 ± 0.654abc	7 ± 0.654abc	5.6 ± 0.216bc	1.4 ± 0.0327c	12 ± 0.4714c	60.4 ± 4.3214bcd	32.19 ± 2.8284abc	1.88 ± 0.2287bcde	2.67 ± 0.2287bc	22.33 ± 1.8927de	Present	10 ± 0.4714abc	Pinkish white
Site/ Districts	Locations	Population Code	Accession Code	Fruit Density	Fruit Colour	Fruit Shape	Fruit Skin Texture	Fruit Base	Fruit Apex	Fruit Axis	Fruit Weight (g)	Specific Gravity	Fruit Length (cm)	Fruit Diameter (cm)	Fruit Rind Thickness (mm)	Albedo Thickness (mm)	Flavedo Thickness (mm)	Number of Segments	Fruit Pulp Weight (g)	Fruit Peel Weight (g)	Fruit Pulp : Peel Ratio	Pith Diameter (mm)	Length from Pith to Albedo (mm)	Seed Availability	Seed Number	Seed Colour
Dima Hasao	Haflong Town	HT	HT1	Medium	Dark green	Oblong obovate	Rough	Necked	Acute	Semi hollow	123.95 ± 5.4365bcd	0.99 ± 0.0141b	9 ± 0.5437c	5.3 ± 0.5437ab	6 ± 0.7065ab	5 ± 0.7065b	1 ± 0.3266abc	14 ± 0.8165c	78.54 ± 4.3214cd	45.41 ± 3.3417cd	1.73 ± 0.1717bcde	2.56 ± 0.1007abc	17.94 ± 3.7712bcde	Absent	0 ± 0a	Absent
			HT2	Medium	Dark green	Oblong obovate	Smooth	Necked	Acute	Semi hollow	110.27 ± 8.165ab	0.99 ± 0.0047b	9.5 ± 0.8206c	6.4 ± 0.654abc	12 ± 0.6541a	9.9 ± 0.7065d	2.1 ± 0.0327d	10 ± 0.4714ab	69.75 ± 4.0825bcd	40.52 ± 2.8284bcd	1.72 ± 0.2287bcde	2.76 ± 0.2287c	17.24 ± 1.8927bcde	Absent	0 ± 0a	Absent
			HT3	High	Light green	Oblong obovate	Bumpy	Necked	Truncate	Semi hollow	93.98 ± 8.165ab	0.98 ± 0.0047ab	8.5 ± 0.9428bc	5 ± 0.5437ab	7 ± 0.7065abc	5.3 ± 0.34bc	1.7 ± 0.17d	11 ± 0.8165bc	58.97 ± 4.0825abcd	35.01 ± 3.2674abc	1.68 ± 0.1717bcde	2.48 ± 0.1007ab	15.52 ± 3.7712abcde	Present	9 ± 0.8165ab	Pinkish white
			HT4	Medium	Dark green	Oblong obovate	Bumpy	Necked	Truncate	Semi hollow	107.67 ± 1.6996a	0.98 ± 0.0047ab	12.3 ± 0.9428d	7 ± 0.5437bc	11 ± 0.7065d	9 ± 0.70659	2 ± 0.17c	11 ± 0.8165bc	71.49 ± 3.3992cd	36.18 ± 3.2674abc	1.98 ± 0.1717cde	2.84 ± 0.1007c	21.16 ± 3.7712cde	Absent	0 ± 0a	Absent
			HT5	High	Light green	Oblong obovate	Smooth	Truncate	Acute	Semi hollow	322.44 ± 8.165f	0.99 ± 0.0141b	9.2 ± 0.9428c	7.6 ± 0.5437bc	5 ± 0.7065ab	4.3 ± 0.34b	0.7 ± 0.17ab	14 ± 0.8165c	220.32 ± 4.0825f	102.12 ± 3.2674f	2.16 ± 0.2287de	2.86 ± 0.2287c	30.14 ± 1.8927e	Present	1 ± 0.4714a	Pink
	Harangajao Bazar	HJ	HJ1	Medium	Light green	Oblong obovate	Smooth	Necked	Acute	Semi hollow	151.67 ± 5.4365f	0.98 ± 0.0047ab	9.6 ± 0.8236c	5.9 ± 0.1414ab	12 ± 0.14141a	9.8 ± 0.216d	2.2 ± 0.8236de	12 ± 0.8236c	100.23 ± 4.3214f	51.44 ± 3.2667cd	1.95 ± 0.2076cde	2.56 ± 0.1228abc	14.94 ± 1.8927abcd	Present	11 ± 2.055abc	Pinkish white
			HJ2	Medium	Light green	Oblong obovate	Bumpy	Necked	Acute	Semi hollow	101.13 ± 4.7141a	0.98 ± 0.0047ab	8.7 ± 0.9428bc	6.7 ± 0.5437abc	7 ± 0.8206abc	5.7 ± 0.8206bc	1.3 ± 0.17c	12 ± 0.8165c	62.98 ± 2.1607bcd	38.15 ± 3.2674abcd	1.65 ± 0.1717bcde	2.81 ± 0.1007c	23.69 ± 3.7712de	Absent	0 ± 0a	Absent
			HJ3	High	Dark green	Oblong	Smooth	Truncate	Mammiform	Semi hollow	197.59 ± 5.4365f	0.98 ± 0.0047ab	8.7 ± 0.9428bc	6.1 ± 0.5437abc	10 ± 0.7065cd	8.2 ± 0.34d	1.8 ± 0.17d	10 ± 0.8165ab	126.24 ± 4.3214f	71.35 ± 3.2674e	1.77 ± 0.1717bcde	2.74 ± 0.1007c	17.76 ± 3.7712bcde	Absent	0 ± 0a	Absent
			HJ4	Medium	Dark green	Oblong obovate	Bumpy	Truncate	Acute	Solid	98.77 ± 8.165a	0.98 ± 0.0047ab	9.4 ± 0.9428c	5 ± 0.5437ab	7 ± 0.7065abc	5.6 ± 0.34bc	1.4 ± 0.17c	10 ± 0.8165ab	63.35 ± 4.0825bcd	35.42 ± 3.2674abc	1.79 ± 0.2287bcde	2.48 ± 0.2287ab	15.52 ± 1.8927abcde	Absent	0 ± 0a	Absent
			HJ5	High	Dark green	Oblong obovate	Smooth	Truncate	Mammiform	Solid	130.14 ± 1.6996cd	0.99 ± 0.0047b	9.6 ± 0.9428c	5.7 ± 0.5437ab	5 ± 0.8206ab	4.2 ± 0.34b	0.8 ± 0.17ab	10 ± 0.8165ab	80.53 ± 3.3992cde	49.61 ± 3.2674cd	1.62 ± 0.2287bcde	2.51 ± 0.2287abc	20.99 ± 1.8927cde	Absent	0 ± 0a	Absent
	Harangajao Deswali	HD	HD1	Medium	Dark green	Oblong	Smooth	Truncate	Mammiform	Semi hollow	111.07 ± 8.165ab	0.99 ± 0.0047b	8.9 ± 0.8236bc	8.1 ± 0.1414c	6 ± 0.1414ab	5 ± 0.216b	1 ± 0.8236abc	11 ± 0.8236bc	68.85 ± 4.0825bcd	42.22 ± 3.2667bcd	1.63 ± 0.2076bcde	2.92 ± 0.1228c	31.58 ± 1.8927e	Present	1 ± 0.4714a	Pink
			HD2	High	Dark green	Oblong obovate	Smooth	Truncate	Truncate	Semi hollow	105.45 ± 5.4365a	0.98 ± 0.0047ab	8 ± 0.5437bc	7.3 ± 0.5437bc	5 ± 0.7065ab	4.1 ± 0.34b	0.9 ± 0.3266abc	14 ± 0.8165c	67.88 ± 4.3214bcd	37.57 ± 3.3417abcd	1.81 ± 0.1717bcde	2.84 ± 0.1007c	28.66 ± 3.7712e	Absent	0 ± 0a	Absent
			HD3	Medium	Dark green	Oblong obovate	Rough	Truncate	Truncate	Semi hollow	114.14 ± 5.4365b	0.98 ± 0.0047ab	8.5 ± 0.8236bc	5.1 ± 0.1414ab	6 ± 0.1414ab	4.9 ± 0.216b	1.1 ± 0.8236bc	12 ± 0.8236c	74.94 ± 4.3214cd	39.2 ± 3.2667abcd	1.91 ± 0.2076cde	2.52 ± 0.1228abc	16.98 ± 1.8927bcde	Absent	0 ± 0a	Absent
			HD4	Medium	Dark green	Oblong obovate	Rough	Necked	Truncate	Solid	102.25 ± 8.165a	0.98 ± 0.0047ab	8.2 ± 0.5437bc	5.6 ± 0.5437ab	6 ± 0.7065ab	5 ± 0.8206b	1 ± 0.3266abc	11 ± 0.8165bc	66.15 ± 4.0825bcd	36.1 ± 3.3417abc	1.83 ± 0.1717bcde	2.55 ± 0.1007abc	19.45 ± 3.7712cde	Present	6 ± 0.4714ab	Pinkish white
			HD5	High	Dark green	Oblong obovate	Smooth	Necked	Truncate	Semi hollow	132.4 ± 5.4365d	0.98 ± 0.0047ab	9.1 ± 0.8206c	6.4 ± 0.654abc	9 ± 0.654bcd	7.3 ± 0.7065cd	1.7 ± 0.0327d	11 ± 0.4714bc	87.93 ± 4.3214def	44.47 ± 2.8284bcd	1.98 ± 0.2287cde	2.73 ± 0.2287c	20.27 ± 1.8927cde	Present	8 ± 0.4714ab	Pinkish white
	Kashipur	KH	KH1	High	Light green	Oblong obovate	Bumpy	Necked	Acute	Semi hollow	120.25 ± 8.165bc	0.98 ± 0.0047ab	9.6 ± 0.5437c	6.1 ± 0.5437abc	7 ± 0.7065abc	5.7 ± 0.34bc	1.3 ± 0.3266c	10 ± 0.8165ab	79.36 ± 4.0825cde	40.89 ± 3.3417bcd	1.94 ± 0.1717cde	2.64 ± 0.1007bc	20.86 ± 3.7712cde	Absent	0 ± 0a	Absent
			KH2	Medium	Light green	Obovate	Smooth	Necked	Acute	Solid	128.76 ± 8.165cd	0.98 ± 0.0047ab	8.7 ± 0.8236bc	6.8 ± 0.1414abc	9 ± 0.1414bcd	7.2 ± 0.8206cd	1.8 ± 0.8236d	10 ± 0.8236ab	78.98 ± 4.0825cd	49.78 ± 3.2667cd	1.59 ± 0.2076abcde	2.69 ± 0.1228bc	22.31 ± 1.8927de	Absent	0 ± 0a	Absent
			KH3	High	Dark green	Obovate	Smooth	Truncate	Acute	Semi hollow	99.97 ± 4.7141a	0.98 ± 0.0047ab	9.9 ± 0.8236c	7.3 ± 0.1414bc	9 ± 0.1414bcd	7.3 ± 0.216cd	1.7 ± 0.8236d	12 ± 0.8236c	58.59 ± 2.1607abcd	41.38 ± 3.2667bcd	1.42 ± 0.2076abcd	2.82 ± 0.1228c	24.68 ± 1.8927de	Present	15 ± 3.3abc	Pinkish white
			KH4	Medium	Dark green	Oblong obovate	Rough	Truncate	Acute	Semi hollow	86.75 ± 8.165a	0.98 ± 0.0047ab	9.3 ± 0.5437c	6 ± 0.5437abc	7 ± 0.7065abc	5.8 ± 0.8206bc	1.2 ± 0.3266bc	12 ± 0.8165c	50.5 ± 4.0825abc	36.25 ± 3.3417abc	1.39 ± 0.2287ab	2.61 ± 0.2287bc	20.39 ± 1.8927cde	Absent	0 ± 0a	Absent
			KH5	High	Dark green	Oblong obovate	Rough	Necked	Acute	Semi hollow	101.65 ± 1.6996a	0.98 ± 0.0047ab	8.6 ± 0.9428bc	5.4 ± 0.5437ab	5 ± 0.8206ab	4.3 ± 0.8206b	0.7 ± 0.17ab	13 ± 0.8165c	60.55 ± 3.3992bcd	41.1 ± 3.2674bcd	1.47 ± 0.1717abcd	2.56 ± 0.1007abc	19.44 ± 3.7712cde	Present	19 ± 4.19bc	Pinkish white
	Jatingia Khasia	JK	JK1	Medium	Dark green	Oblong obovate	Rough	Necked	Acute	Semi hollow	142 ± 8.165c	0.98 ± 0.0047ab	10.2 ± 0.5437c	6.6 ± 0.5437abc	11 ± 0.7065d	9 ± 0.349	2 ± 0.3266c	13 ± 0.8165c	86.59 ± 4.0825def	55.41 ± 3.3417d	1.56 ± 0.1717abcde	2.69 ± 0.2494bc	19.31 ± 2.2867cde	Present	10 ± 3.3abc	Pinkish white
			JK2	High	Dark green	Oblong obovate	Smooth	Truncate	Acute	Semi hollow	133.2 ± 4.7141d	0.98 ± 0.0047ab	9.9 ± 0.8236c	6.2 ± 0.1414abc	16 ± 0.14141ab	13.6 ± 0.2161a	2.4 ± 0.8236e	14 ± 0.8236c	93.08 ± 2.1607ef	40.12 ± 3.2667bcd	2.32 ± 0.2076e	2.63 ± 0.2494bc	12.37 ± 2.2867ab	Absent	0 ± 0a	Absent
			JK3	Medium	Dark green	Oblong obovate	Rough	Necked	Acute	Semi hollow	98.96 ± 8.165a	0.98 ± 0.0047ab	9.6 ± 0.6534c	5.2 ± 0.2355ab	12 ± 0.70651a	9.9 ± 0.8206d	2.1 ± 0.17d	11 ± 0.8165bc	62.18 ± 4.0825bcd	36.78 ± 3.2674abc	1.69 ± 0.1717bcde	2.55 ± 0.2494abc	11.45 ± 2.2867a	Absent	0 ± 0a	Absent
			JK4	High	Dark green	Oblong obovate	Bumpy	Truncate	Mammiform	Solid	106.11 ± 4.7141a	0.98 ± 0.0047ab	9.4 ± 0.6534c	5.7 ± 0.2355ab	11 ± 0.7065d	9.2 ± 0.8206d	1.8 ± 0.17d	11 ± 0.8165bc	62.78 ± 2.1607bcd	43.33 ± 3.2674bcd	1.45 ± 0.2287abcd	2.57 ± 0.2494abc	14.93 ± 2.2867abcd	Absent	0 ± 0a	Absent
			JK5	Medium	Dark green	Oblong obovate	Bumpy	Necked	Acute	Solid	113.67 ± 8.165b	0.98 ± 0.0047ab	9.5 ± 0.5437c	5.8 ± 0.5437ab	12 ± 0.70651a	9.9 ± 0.34d	2.1 ± 0.3266d	14 ± 0.8165c	74.51 ± 4.0825cd	39.16 ± 3.3417abcd	1.9 ± 0.2287cde	2.59 ± 0.2494abc	14.41 ± 2.2867abcd	Present	9 ± 4.19ab	Pinkish white
	Retzol	RZ	RZ1	Medium	Light green	Oblong obovate	Smooth	Necked	Acute	Solid	98.99 ± 4.7141a	0.98 ± 0.0047ab	9.5 ± 0.6534c	6.5 ± 0.2355abc	5 ± 0.7065ab	4.3 ± 0.34b	0.7 ± 0.17ab	14 ± 0.8165c	64.57 ± 2.1607bcd	34.42 ± 3.2674abc	1.88 ± 0.2287bcde	2.68 ± 0.2494bc	24.82 ± 2.2867de	Present	17 ± 4.19bc	Pinkish white
			RZ2	Medium	Dark green	Oblong obovate	Smooth	Truncate	Acute	Semi hollow	95.78 ± 4.7141a	0.98 ± 0.0047ab	8.1 ± 0.5437bc	6.1 ± 0.5437abc	7 ± 0.7065abc	5.7 ± 0.8206bc	1.3 ± 0.3266c	10 ± 0.8165ab	63.8 ± 2.1607bcd	31.98 ± 3.3417ab	2 ± 0.1717bcde	2.63 ± 0.1007bc	20.87 ± 3.7712cde	Absent	0 ± 0a	Absent
			RZ3	Medium	Dark green	Oblong obovate	Rough	Necked	Acute	Semi hollow	134.45 ± 8.165d	0.99 ± 0.0141b	8.3 ± 0.6534bc	6.3 ± 0.2355abc	5 ± 0.7065ab	4.3 ± 0.34b	0.7 ± 0.17ab	10 ± 0.8165ab	87.78 ± 4.0825def	46.67 ± 3.2674cd	1.88 ± 0.1717bcde	2.65 ± 0.1007bc	23.85 ± 3.7712de	Absent	0 ± 0a	Absent
			RZ4	Medium	Light green	Oblong obovate	Smooth	Necked	Truncate	Semi hollow	115.32 ± 8.165b	0.98 ± 0.0047ab	8.6 ± 0.6534bc	7.2 ± 0.2355bc	8 ± 0.7065bc	6.6 ± 0.34c	1.4 ± 0.17c	10 ± 0.8165ab	72.57 ± 4.0825cd	42.75 ± 3.2674bcd	1.7 ± 0.1717bcde	2.69 ± 0.2494bc	25.31 ± 2.2867e	Present	4 ± 0.8165a	Pink
			RZ5	High	Dark green	Elliptical	Smooth	Truncate	Truncate	Solid	116.78 ± 5.4365b	0.98 ± 0.0047ab	9.5 ± 0.6534c	6.4 ± 0.2355abc	8 ± 0.7065bc	6.5 ± 0.8206c	1.5 ± 0.17c	11 ± 0.8165bc	77.09 ± 4.3214cd	39.69 ± 3.2674abcd	1.94 ± 0.2287cde	2.66 ± 0.2287bc	21.34 ± 2.2867cde	Absent	0 ± 0a	Absent
Site/ Districts	Locations	Population Code	Accession Code	Fruit Density	Fruit Colour	Fruit Shape	Fruit Skin Texture	Fruit Base	Fruit Apex	Fruit Axis	Fruit Weight (g)	Specific Gravity	Fruit Length (cm)	Fruit Diameter (cm)	Fruit Rind Thickness (mm)	Albedo Thickness (mm)	Flavedo Thickness (mm)	Number of Segments	Fruit Pulp Weight (g)	Fruit Peel Weight (g)	Fruit Pulp : Peel Ratio	Pith Diameter (mm)	Length from Pith to Albedo (mm)	Seed Availability	Seed Number	Seed Colour
Cachar	Anwarpur	AN	AN1	Low	Dark green	Oblong	Smooth	Truncate	Acute	Semi hollow	60.67 ± 8.165a	0.98 ± 0.0047ab	7.3 ± 0.6534abc	3.7 ± 0.2355a	5 ± 0.7065ab	4.3 ± 0.8206b	0.7 ± 0.17ab	11 ± 0.8165bc	33.3 ± 4.0825a	27.37 ± 3.2674ab	1.22 ± 0.2287ab	2.31 ± 0.2287a	11.19 ± 1.8927a	Absent	0 ± 0a	Absent
			AN2	Medium	Dark green	Oblong	Smooth	Truncate	Acute	Semi hollow	52.35 ± 4.7141a	0.98 ± 0.0047ab	7 ± 0.5437abc	4 ± 0.5437a	7 ± 0.8206abc	5.6 ± 0.8206bc	1.4 ± 0.3266c	11 ± 0.8165bc	34.4 ± 2.1607a	17.95 ± 3.3417a	1.92 ± 0.2287cde	2.34 ± 0.2494a	10.66 ± 2.2867a	Absent	0 ± 0a	Absent
			AN3	Medium	Dark green	Oblong obovate	Smooth	Truncate	Acute	Semi hollow	60.74 ± 8.165a	0.98 ± 0.0047ab	6.9 ± 0.5437ab	4.1 ± 0.5437a	5 ± 0.7065ab	4.2 ± 0.34b	0.8 ± 0.3266ab	14 ± 0.8165c	39.09 ± 4.0825ab	21.65 ± 3.3417a	1.81 ± 0.2287bcde	2.39 ± 0.2287a	13.11 ± 1.8927abc	Absent	0 ± 0a	Absent
			AN4	Medium	Dark green	Oblong obovate	Smooth	Truncate	Acute	Semi hollow	54.01 ± 4.7141a	0.98 ± 0.0047ab	7.5 ± 0.9428abc	3.5 ± 0.5437a	5 ± 0.8206ab	4.3 ± 0.8206b	0.7 ± 0.17ab	11 ± 0.8165bc	32.83 ± 2.1607a	21.18 ± 3.2674a	1.55 ± 0.2287abcde	2.31 ± 0.2287a	10.19 ± 1.8927a	Absent	0 ± 0a	Absent
			AN5	Low	Dark green	Oblong obovate	Smooth	Necked	Acute	Semi hollow	55.52 ± 8.165a	0.98 ± 0.0047ab	7.2 ± 0.9428abc	3 ± 0.5437a	4 ± 0.7065a	3.5 ± 0.34a	0.5 ± 0.17a	10 ± 0.8165ab	29.4 ± 4.0825a	26.12 ± 3.2674ab	1.13 ± 0.2287a	2.31 ± 0.2494a	8.69 ± 2.2867a	Absent	0 ± 0a	Absent
	Balighat	BGT	BGT1	Medium	Light green	Oblong obovate	Smooth	Necked	Acute	Semi hollow	62.3 ± 4.7141a	0.98 ± 0.0047ab	6.4 ± 0.6534ab	3.9 ± 0.2355a	5 ± 0.7065ab	4.3 ± 0.34b	0.7 ± 0.17ab	10 ± 0.8165ab	40.13 ± 2.1607ab	22.17 ± 3.2674a	1.81 ± 0.1717bcde	2.38 ± 0.2494a	12.12 ± 2.2867ab	Present	17 ± 2.055bc	Pink
			BGT2	High	Dark green	Oblong obovate	Smooth	Truncate	Acute	Semi hollow	60.72 ± 8.165a	0.98 ± 0.0047ab	7.9 ± 0.6534abc	3.5 ± 0.2355a	5 ± 0.8206ab	4.3 ± 0.8206b	0.7 ± 0.17ab	10 ± 0.8165ab	33.98 ± 4.0825a	26.74 ± 3.2674ab	1.27 ± 0.1717ab	2.32 ± 0.2494a	10.18 ± 2.2867a	Present	12 ± 3.3abc	Pink
			BGT3	Low	Dark green	Oblong obovate	Rough	Necked	Mammiform	Semi hollow	66.23 ± 5.4365a	0.98 ± 0.0047ab	7.7 ± 0.5437abc	3.5 ± 0.5437a	5 ± 0.8206ab	4.2 ± 0.8206b	0.8 ± 0.3266ab	14 ± 0.8165c	35.98 ± 4.3214a	30.25 ± 3.3417ab	1.19 ± 0.2287a	2.31 ± 0.2494a	10.19 ± 2.2867a	Absent	0 ± 0a	Absent
			BGT4	Medium	Light green	Elliptical	Rough	Necked	Acute	Solid	62.33 ± 5.4365a	0.98 ± 0.0047ab	7.2 ± 0.6534abc	4.1 ± 0.2355a	7 ± 0.8206abc	5.6 ± 0.8206bc	1.4 ± 0.17c	12 ± 0.8165c	34.01 ± 4.3214a	28.32 ± 3.2674ab	1.2 ± 0.1717ab	2.38 ± 0.2494a	11.12 ± 2.2867a	Absent	0 ± 0a	Absent
			BGT5	Medium	Dark green	Elliptical	Smooth	Truncate	Acute	Solid	67.33 ± 5.4365a	0.98 ± 0.0047ab	6.1 ± 0.9428ab	3.7 ± 0.5437a	5 ± 0.7065ab	4.3 ± 0.34b	0.7 ± 0.17ab	11 ± 0.8165bc	37.58 ± 4.3214ab	29.75 ± 3.2674ab	1.26 ± 0.1717ab	2.34 ± 0.2494a	11.16 ± 2.2867a	Present	4 ± 0.4714a	Pinkish white
	Silchar Town	STN	STN1	Medium	Dark green	Oblong obovate	Smooth	Necked	Acute	Semi hollow	51.12 ± 8.165a	0.98 ± 0.0047ab	6.7 ± 0.9428ab	4.4 ± 0.5437a	4 ± 0.7065a	3.5 ± 0.8206a	0.5 ± 0.17a	11 ± 0.8165bc	26.61 ± 4.0825a	24.51 ± 3.2674a	1.09 ± 0.2287abcd	2.43 ± 0.2494ab	15.57 ± 2.2867abcde	Absent	0 ± 0a	Absent
			STN2	High	Dark green	Oblong	Smooth	Necked	Acute	Semi hollow	51.67 ± 8.165a	0.98 ± 0.0047ab	7.2 ± 0.8206abc	4.3 ± 0.654a	4 ± 0.654a	3.4 ± 0.7065a	0.6 ± 0.0327ab	13 ± 0.4714c	31.3 ± 4.0825a	20.37 ± 2.8284a	1.54 ± 0.2287abcde	2.43 ± 0.2494ab	15.07 ± 2.2867abcde	Present	10 ± 4.19abc	Pinkish white
			STN3	Low	Dark green	Oblong	Smooth	Necked	Acute	Solid	61.45 ± 5.4365a	0.98 ± 0.0047ab	7 ± 0.8206abc	4.5 ± 0.654a	5 ± 0.654ab	4.3 ± 0.8206b	0.7 ± 0.0327ab	13 ± 0.4714c	39.5 ± 4.3214ab	21.95 ± 2.8284a	1.8 ± 0.2287bcde	2.46 ± 0.2494ab	15.04 ± 2.2867abcde	Present	42 ± 4.19c	Pinkish white
			STN4	Medium	Dark green	Oblong	Smooth	Necked	Acute	Semi hollow	63.25 ± 8.165a	0.98 ± 0.0047ab	7.7 ± 0.5437abc	4.2 ± 0.5437a	7 ± 0.7065abc	5.7 ± 0.34bc	1.3 ± 0.3266c	10 ± 0.8165ab	33.3 ± 4.0825a	29.95 ± 3.3417ab	1.11 ± 0.2287a	2.42 ± 0.2494ab	11.58 ± 2.2867a	Present	35 ± 4.19c	Pinkish white
			STN5	Medium	Dark green	Oblong obovate	Smooth	Truncate	Mammiform	Semi hollow	60.78 ± 8.165a	0.98 ± 0.0047ab	6.5 ± 0.5437ab	4.3 ± 0.5437a	7 ± 0.8206abc	5.6 ± 0.8206bc	1.4 ± 0.3266c	11 ± 0.8165bc	39.49 ± 4.0825ab	21.29 ± 3.3417a	1.86 ± 0.2287bcde	2.44 ± 0.2494ab	12.06 ± 2.2867ab	Absent	0 ± 0a	Absent
	Dalu Grant	DT	DT1	High	Dark green	Oblong obovate	Smooth	Truncate	Mammiform	Semi hollow	56.95 ± 1.6996a	0.98 ± 0.0047ab	6.3 ± 0.5437ab	4 ± 0.5437a	5 ± 0.7065ab	4.2 ± 0.8206b	0.8 ± 0.3266ab	12 ± 0.8165c	33.29 ± 3.3992a	23.66 ± 3.3417a	1.41 ± 0.2287abcd	2.41 ± 0.2287ab	12.59 ± 1.8927ab	Absent	0 ± 0a	Absent
			DT2	Medium	Dark green	Oblong obovate	Smooth	Truncate	Mammiform	Semi hollow	45.75 ± 8.165a	0.98 ± 0.0047ab	7.1 ± 0.8206abc	3.5 ± 0.654a	5 ± 0.8206ab	4.4 ± 0.8206b	0.6 ± 0.0327ab	14 ± 0.4714c	26.7 ± 4.0825a	19.05 ± 2.8284a	1.4 ± 0.2287abcd	2.34 ± 0.2287a	10.16 ± 1.8927a	Absent	0 ± 0a	Absent
			DT3	Medium	Light green	Oblong obovate	Smooth	Truncate	Acute	Semi hollow	55.08 ± 8.165a	0.98 ± 0.0047ab	7.6 ± 0.8206abc	3.7 ± 0.654a	5 ± 0.654ab	4.3 ± 0.7065b	0.7 ± 0.0327ab	14 ± 0.4714c	33.89 ± 4.0825a	21.19 ± 2.8284a	1.6 ± 0.2287bcde	2.32 ± 0.2287a	11.18 ± 1.8927a	Absent	0 ± 0a	Absent
			DT4	High	Light green	Oblong obovate	Smooth	Truncate	Acute	Semi hollow	65.28 ± 5.4365a	0.98 ± 0.0047ab	6.6 ± 0.5437ab	4.1 ± 0.5437a	4 ± 0.8206a	3.5 ± 0.8206a	0.5 ± 0.3266a	12 ± 0.8165c	39.72 ± 4.3214ab	25.56 ± 3.3417a	1.55 ± 0.1717abcde	2.42 ± 0.1007ab	14.08 ± 3.7712abcd	Present	25 ± 4.19c	Pinkish white
			DT5	High	Light green	Oblong obovate	Smooth	Truncate	Acute	Semi hollow	66.4 ± 1.6996a	0.98 ± 0.0047ab	7.1 ± 0.9428abc	3.2 ± 0.5437a	4 ± 0.7065a	3.6 ± 0.34a	0.4 ± 0.17a	12 ± 0.8165c	36.25 ± 3.3992ab	30.15 ± 3.2674ab	1.2 ± 0.1717ab	2.31 ± 0.1007a	9.69 ± 3.77129.69	Present	18 ± 4.19bc	Pinkish white
	Ram Nagar	RN	RN1	Medium	Dark green	Oblong obovate	Rough	Truncate	Acute	Semi hollow	52.69 ± 1.6996a	0.98 ± 0.0047ab	7 ± 0.9428abc	3.8 ± 0.5437a	4 ± 0.7065a	3.5 ± 0.8206a	0.5 ± 0.17a	12 ± 0.8165c	28.46 ± 3.3992a	24.23 ± 3.2674a	1.18 ± 0.1717a	2.37 ± 0.1007a	12.63 ± 3.7712ab	Absent	0 ± 0a	Absent
			RN2	Medium	Dark green	Oblong obovate	Rough	Truncate	Acute	Solid	64.33 ± 8.165a	0.98 ± 0.0047ab	7.4 ± 0.8206abc	3.7 ± 0.654a	3 ± 0.654a	2.7 ± 0.7065a	0.3 ± 0.0327a	10 ± 0.4714ab	37.58 ± 4.0825ab	26.75 ± 2.8284ab	1.41 ± 0.2287abcd	2.34 ± 0.2494a	13.16 ± 2.2867abc	Present	10 ± 0.4714abc	Pinkish white
			RN3	Medium	Dark green	Oblong obovate	Smooth	Truncate	Acute	Semi hollow	58.25 ± 5.4365a	0.98 ± 0.0047ab	7.2 ± 0.9428abc	4.3 ± 0.5437a	3 ± 0.7065a	2.8 ± 0.34a	0.2 ± 0.17a	11 ± 0.8165bc	34.46 ± 4.3214a	23.79 ± 3.2674a	1.45 ± 0.1717abcd	2.43 ± 0.2494ab	16.07 ± 2.2867bcde	Present	6 ± 0.4714ab	Pink
			RN4	High	Dark green	Oblong obovate	Smooth	Truncate	Acute	Semi hollow	65.2 ± 5.4365a	0.98 ± 0.0047ab	6.2 ± 0.9428ab	4.5 ± 0.5437a	5 ± 0.7065ab	4.3 ± 0.34b	0.7 ± 0.17ab	11 ± 0.8165bc	37.53 ± 4.3214ab	27.67 ± 3.2674ab	1.36 ± 0.1717ab	2.46 ± 0.2494ab	15.04 ± 2.2867abcde	Present	6 ± 0.4714ab	Pinkish white
			RN5	Medium	Dark green	Oblong obovate	Smooth	Necked	Round	Semi hollow	60.45 ± 8.165a	0.98 ± 0.0047ab	6.4 ± 0.9428ab	3.7 ± 0.5437a	4 ± 0.7065a	3.6 ± 0.34a	0.4 ± 0.17a	10 ± 0.8165ab	32.59 ± 4.0825a	27.86 ± 3.2674ab	1.17 ± 0.1717a	2.36 ± 0.1007a	12.14 ± 3.7712ab	Present	4 ± 0.4714a	Pink
	Arkatipur	AKP	AKP1	Medium	Light green	Oblong obovate	Rough	Necked	Acute	Semi hollow	61.11 ± 1.6996a	0.98 ± 0.0047ab	6.8 ± 0.8206ab	3.3 ± 0.654a	6 ± 0.654ab	5 ± 0.8206b	1 ± 0.0327abc	10 ± 0.4714ab	34.97 ± 3.3992a	26.14 ± 2.8284ab	1.34 ± 0.2287ab	2.32 ± 0.2287a	8.18 ± 1.8927a	Present	12 ± 2.055abc	Pinkish white
			AKP2	Medium	Dark green	Oblong obovate	Rough	Necked	Acute	Semi hollow	61.79 ± 1.6996a	0.98 ± 0.0047ab	6 ± 0.5437ab	3.2 ± 0.5437a	7 ± 0.7065abc	5.8 ± 0.34bc	1.2 ± 0.3266bc	10 ± 0.8165ab	40.66 ± 3.3992ab	21.13 ± 3.3417a	1.92 ± 0.1717cde	2.31 ± 0.2494a	6.69 ± 2.2867a	Absent	0 ± 0a	Absent
			AKP3	Medium	Dark green	Oblong obovate	Rough	Truncate	Acute	Solid	58.22 ± 5.4365a	0.98 ± 0.0047ab	7.6 ± 0.8236abc	4.1 ± 0.1414a	7 ± 0.1414abc	5.7 ± 0.216bc	1.3 ± 0.8236c	11 ± 0.8236bc	35.61 ± 4.3214a	22.61 ± 3.2667a	1.58 ± 0.2076abcde	2.42 ± 0.1228ab	11.08 ± 1.8927a	Absent	0 ± 0a	Absent
			AKP4	Low	Dark green	Obovate	Rough	Truncate	Round	Solid	63.67 ± 8.165a	0.98 ± 0.0047ab	6.7 ± 0.5437ab	4.4 ± 0.5437a	5 ± 0.7065ab	4.3 ± 0.34b	0.7 ± 0.3266ab	12 ± 0.8165c	34.47 ± 4.0825a	29.2 ± 3.3417ab	1.18 ± 0.1717a	2.46 ± 0.1007ab	14.54 ± 3.7712abcd	Present	11 ± 2.055abc	Pinkish white
			AKP5	High	Dark green	Obovate	Rough	Truncate	Acute	Semi hollow	52.41 ± 1.6996a	0.98 ± 0.0047ab	7.1 ± 0.8236abc	3.7 ± 0.1414a	5 ± 0.1414ab	4.2 ± 0.8206b	0.8 ± 0.8236ab	11 ± 0.8236bc	28.24 ± 3.3992a	24.17 ± 3.2667a	1.17 ± 0.2076a	2.35 ± 0.1228a	11.15 ± 1.8927a	Absent	0 ± 0a	Absent
Site/ Districts	Locations	Population Code	Accession Code	Fruit Density	Fruit Colour	Fruit Shape	Fruit Skin Texture	Fruit Base	Fruit Apex	Fruit Axis	Fruit Weight (g)	Specific Gravity	Fruit Length (cm)	Fruit Diameter (cm)	Fruit Rind Thickness (mm)	Albedo Thickness (mm)	Flavedo Thickness (mm)	Number of Segments	Fruit Pulp Weight (g)	Fruit Peel Weight (g)	Fruit Pulp : Peel Ratio	Pith Diameter (mm)	Length from Pith to Albedo (mm)	Seed Availability	Seed Number	Seed Colour
Karimganj	Achiura	AC	AC1	High	Dark green	Oblong obovate	Smooth	Necked	Acute	Semi hollow	52.57 ± 4.7141a	0.98 ± 0.0047ab	7.3 ± 0.9428abc	3.7 ± 0.5437a	5 ± 0.1414ab	4.3 ± 0.216b	0.7 ± 0.17ab	10 ± 0.8165ab	28.94 ± 2.1607a	23.63 ± 3.2674a	1.23 ± 0.2287ab	2.35 ± 0.2287a	11.15 ± 1.8927a	Present	3 ± 0.4714a	Pink
			AC2	Medium	Dark green	Oblong obovate	Smooth	Necked	Acute	Semi hollow	55.47 ± 8.165a	0.98 ± 0.0047ab	6.9 ± 0.9428ab	4 ± 0.5437a	4 ± 0.7065a	3.7 ± 0.34a	0.3 ± 0.17a	10 ± 0.8165ab	30.88 ± 4.0825a	24.59 ± 3.2674a	1.26 ± 0.2287ab	2.39 ± 0.2287a	13.61 ± 1.8927abc	Present	11 ± 2.055abc	Pinkish white
			AC3	Medium	Dark green	Oblong obovate	Smooth	Necked	Acute	Semi hollow	56.12 ± 8.165a	0.98 ± 0.0047ab	8.1 ± 0.6534bc	5 ± 0.2355ab	4 ± 0.7065a	3.6 ± 0.8206a	0.4 ± 0.17a	11 ± 0.8165bc	35.07 ± 4.0825a	21.05 ± 3.2674a	1.67 ± 0.1717bcde	2.48 ± 0.1007ab	18.52 ± 3.7712cde	Absent	0 ± 0a	Absent
			AC4	Low	Dark green	Oblong	Smooth	Truncate	Acute	Semi hollow	53.45 ± 1.6996a	0.98 ± 0.0047ab	8 ± 0.9428bc	5.4 ± 0.5437ab	7 ± 0.8206abc	5.7 ± 0.8206bc	1.3 ± 0.17c	11 ± 0.8165bc	28.33 ± 3.399228.33	25.12 ± 3.2674a	1.13 ± 0.1717a	2.53 ± 0.1007abc	17.47 ± 3.7712bcde	Absent	0 ± 0a	Absent
			AC5	Medium	Light green	Oblong	Rough	Truncate	Acute	Semi hollow	62.02 ± 8.165a	0.98 ± 0.0047ab	8.5 ± 0.6534bc	3.5 ± 0.2355a	4 ± 0.7065a	3.6 ± 0.34a	0.4 ± 0.17a	11 ± 0.8165bc	33.24 ± 4.0825a	28.78 ± 3.2674ab	1.16 ± 0.2287a	2.33 ± 0.2287a	11.17 ± 1.8927a	Absent	0 ± 0a	Absent
	Along Juri	AJ	AJ1	High	Light green	Oblong obovate	Smooth	Truncate	Mammiform	Solid	62 ± 1.6996a	0.98 ± 0.0047ab	7.5 ± 0.6534abc	3.7 ± 0.2355a	5 ± 0.7065ab	4.2 ± 0.216b	0.8 ± 0.17ab	11 ± 0.8165bc	40.91 ± 3.3992ab	21.09 ± 3.2674a	1.94 ± 0.2287cde	2.36 ± 0.2494a	11.14 ± 2.2867a	Absent	0 ± 0a	Absent
			AJ2	Medium	Dark green	Obovate	Smooth	Truncate	Acute	Solid	59.67 ± 1.6996a	0.98 ± 0.0047ab	7.1 ± 0.6534abc	3.4 ± 0.2355a	5 ± 0.8206ab	4.1 ± 0.8206b	0.9 ± 0.17abc	14 ± 0.8165c	32.22 ± 3.3992a	27.45 ± 3.2674ab	1.17 ± 0.2287a	2.32 ± 0.2494a	9.68 ± 2.2867a	Present	5 ± 0.8165ab	Pinkish white
			AJ3	Medium	Dark green	Oblong obovate	Smooth	Truncate	Acute	Semi hollow	53.2 ± 8.165a	0.98 ± 0.0047ab	6.7 ± 0.5437ab	3.9 ± 0.5437a	5 ± 0.8206ab	4.2 ± 0.216b	0.8 ± 0.3266ab	13 ± 0.8165c	32.95 ± 4.0825a	20.25 ± 3.3417a	1.63 ± 0.2287bcde	2.37 ± 0.2494a	12.13 ± 2.2867ab	Present	9 ± 2.055ab	Pinkish white
			AJ4	High	Dark green	Oblong obovate	Rough	Truncate	Acute	Semi hollow	69.55 ± 5.4365a	0.98 ± 0.0047ab	7.7 ± 0.6534abc	4.1 ± 0.2355a	4 ± 0.8206a	3.6 ± 0.216a	0.4 ± 0.17a	12 ± 0.8165c	45.88 ± 4.3214abc	23.67 ± 3.2674a	1.94 ± 0.2287cde	2.42 ± 0.2287ab	14.08 ± 1.8927abcd	Absent	0 ± 0a	Absent
			AJ5	Medium	Dark green	Oblong obovate	Rough	Truncate	Acute	Solid	51 ± 8.165a	0.98 ± 0.0047ab	8.2 ± 0.8206bc	5.2 ± 0.654ab	6 ± 0.654ab	4.9 ± 0.7065b	1.1 ± 0.0327bc	12 ± 0.4714c	31.33 ± 4.0825a	19.67 ± 2.8284a	1.59 ± 0.2287abcde	2.51 ± 0.2287abc	17.49 ± 1.8927bcde	Absent	0 ± 0a	Absent
	Bagan	BA	BA1	Medium	Dark green	Oblong obovate	Rough	Truncate	Mammiform	Semi hollow	66.79 ± 5.4365a	0.98 ± 0.0047ab	8.5 ± 0.9428bc	4.5 ± 0.5437a	3 ± 0.7065a	2.7 ± 0.34a	0.3 ± 0.17a	11 ± 0.8165bc	40.37 ± 4.3214ab	26.42 ± 3.2674ab	1.53 ± 0.1717abcde	2.44 ± 0.1007ab	17.06 ± 3.7712bcde	Absent	0 ± 0a	Absent
			BA2	High	Dark green	Oblong obovate	Smooth	Truncate	Mammiform	Semi hollow	63.02 ± 8.165a	0.98 ± 0.0047ab	7.5 ± 0.8206abc	4.7 ± 0.654a	4 ± 0.654a	3.5 ± 0.216a	0.5 ± 0.0327a	10 ± 0.4714ab	39.72 ± 4.0825ab	23.3 ± 2.8284a	1.71 ± 0.2287bcde	2.46 ± 0.2494ab	17.04 ± 2.2867bcde	Absent	0 ± 0a	Absent
			BA3	Low	Dark green	Oblong obovate	Smooth	Necked	Acute	Semi hollow	66.07 ± 4.7141a	0.98 ± 0.0047ab	7.5 ± 0.8206abc	5.2 ± 0.654ab	7 ± 0.654abc	5.6 ± 0.7065bc	1.4 ± 0.0327c	11 ± 0.4714bc	40.84 ± 2.1607ab	25.23 ± 2.8284a	1.62 ± 0.2287bcde	2.51 ± 0.2494abc	16.49 ± 2.2867bcde	Present	14 ± 4.19abc	Pinkish white
			BA4	Medium	Light green	Oblong obovate	Smooth	Necked	Acute	Semi hollow	50.89 ± 8.165a	0.98 ± 0.0047ab	8.4 ± 0.5437bc	5 ± 0.5437ab	5 ± 0.7065ab	4.3 ± 0.34b	0.7 ± 0.3266ab	10 ± 0.8165ab	29.42 ± 4.0825a	21.47 ± 3.3417a	1.37 ± 0.2287ab	2.49 ± 0.2287ab	17.51 ± 1.8927bcde	Absent	0 ± 0a	Absent
			BA5	Medium	Dark green	Oblong obovate	Bumpy	Truncate	Acute	Semi hollow	53.35 ± 1.6996a	0.98 ± 0.0047ab	8 ± 0.8206bc	4.1 ± 0.654a	4 ± 0.654a	3.6 ± 0.7065a	0.4 ± 0.0327a	10 ± 0.4714ab	34.66 ± 3.3992a	18.69 ± 2.8284a	1.86 ± 0.2287bcde	2.39 ± 0.2287a	14.11 ± 1.8927abcd	Absent	0 ± 0a	Absent
	Biskut	BS	BS1	Low	Dark green	Oblong	Smooth	Truncate	Mammiform	Solid	65.32 ± 8.165a	0.98 ± 0.0047ab	8.3 ± 0.8206bc	4.7 ± 0.654a	4 ± 0.654a	3.5 ± 0.216a	0.5 ± 0.0327a	11 ± 0.4714bc	40.76 ± 4.0825ab	24.56 ± 2.8284a	1.66 ± 0.2287bcde	2.48 ± 0.2494ab	17.02 ± 2.2867bcde	Absent	0 ± 0a	Absent
			BS2	Medium	Dark green	Obovate	Smooth	Truncate	Acute	Semi hollow	64.44 ± 1.6996a	0.98 ± 0.0047ab	8.9 ± 0.9428bc	5.1 ± 0.5437ab	5 ± 0.7065ab	4.3 ± 0.34b	0.7 ± 0.17ab	11 ± 0.8165bc	40.46 ± 3.3992ab	23.98 ± 3.2674a	1.69 ± 0.1717bcde	2.52 ± 0.2494abc	17.98 ± 2.2867bcde	Absent	0 ± 0a	Absent
			BS3	Medium	Dark green	Oblong obovate	Smooth	Truncate	Acute	Semi hollow	64.2 ± 4.7141a	0.98 ± 0.0047ab	7 ± 0.8206abc	5.3 ± 0.654ab	5 ± 0.654ab	4.2 ± 0.7065b	0.8 ± 0.0327ab	11 ± 0.4714bc	34.79 ± 2.1607a	29.41 ± 2.8284ab	1.18 ± 0.2287a	2.54 ± 0.2494abc	18.96 ± 2.2867cde	Absent	0 ± 0a	Absent
			BS4	Medium	Light green	Obovate	Smooth	Necked	Acute	Semi hollow	64.77 ± 8.165a	0.98 ± 0.0047ab	7.5 ± 0.5437abc	2.1 ± 0.5437a	5 ± 0.7065ab	4.3 ± 0.34b	0.7 ± 0.3266ab	12 ± 0.8165c	40.41 ± 4.0825ab	24.36 ± 3.3417a	1.66 ± 0.1717bcde	2.21 ± 0.2494a	3.29 ± 2.2867a	Present	4 ± 0.4714a	Pink
			BS5	Low	Light green	Oblong obovate	Smooth	Truncate	Acute	Solid	56.77 ± 1.6996a	0.98 ± 0.0047ab	6.5 ± 0.8206ab	3.2 ± 0.654a	7 ± 0.654abc	5.5 ± 0.216bc	1.5 ± 0.0327c	12 ± 0.4714c	30.1 ± 3.3992a	26.67 ± 2.8284ab	1.13 ± 0.2287a	2.31 ± 0.2494a	6.69 ± 2.2867a	Absent	0 ± 0a	Absent
	Jarua	JA	JA1	Medium	Light green	Oblong obovate	Smooth	Truncate	Acute	Solid	62.35 ± 8.165a	0.98 ± 0.0047ab	6.9 ± 0.9428ab	3.9 ± 0.5437a	7 ± 0.7065abc	5.4 ± 0.34bc	1.6 ± 0.17d	10 ± 0.8165ab	40.14 ± 4.0825ab	22.21 ± 3.2674a	1.81 ± 0.1717bcde	2.35 ± 0.1007a	10.15 ± 3.7712a	Present	10 ± 0.4714abc	Pinkish white
			JA2	Medium	Dark green	Oblong	Smooth	Necked	Acute	Semi hollow	56.25 ± 4.7141a	0.98 ± 0.0047ab	6.9 ± 0.8206ab	4.6 ± 0.654a	4 ± 0.654a	3.6 ± 0.7065a	0.4 ± 0.0327a	10 ± 0.4714ab	35 ± 2.1607a	21.25 ± 2.8284a	1.65 ± 0.2287bcde	2.45 ± 0.2287ab	16.55 ± 1.8927bcde	Absent	0 ± 0a	Absent
			JA3	Medium	Dark green	Oblong	Rough	Necked	Acute	Semi hollow	62.74 ± 5.4365a	0.98 ± 0.0047ab	7.1 ± 0.9428abc	4.1 ± 0.5437a	4 ± 0.7065a	3.7 ± 0.34a	0.3 ± 0.17a	10 ± 0.8165ab	40.69 ± 4.3214ab	22.05 ± 3.2674a	1.85 ± 0.1717bcde	2.39 ± 0.1007a	14.11 ± 3.7712abcd	Present	1 ± 0.4714a	Pink
			JA4	Low	Dark green	Oblong obovate	Smooth	Truncate	Mammiform	Semi hollow	58.3 ± 8.165a	0.98 ± 0.0047ab	7.1 ± 0.8236abc	4.7 ± 0.1414a	5 ± 0.7065ab	4.2 ± 0.34b	0.8 ± 0.8236ab	11 ± 0.8236bc	38.1 ± 4.0825ab	20.2 ± 3.2667a	1.89 ± 0.2076bcde	2.46 ± 0.1228ab	16.04 ± 1.8927bcde	Present	19 ± 3.3bc	Pinkish white
			JA5	Medium	Dark green	Oblong obovate	Rough	Truncate	Mammiform	Semi hollow	57.7 ± 4.7141a	0.98 ± 0.0047ab	7.7 ± 0.5437abc	5.1 ± 0.5437ab	6 ± 0.1414ab	4.9 ± 0.216b	1.1 ± 0.3266bc	11 ± 0.8165bc	31.23 ± 2.1607a	26.47 ± 3.3417ab	1.18 ± 0.1717a	2.51 ± 0.1007abc	16.99 ± 3.7712bcde	Absent	0 ± 0a	Absent
	Kujab	KU	KU1	Medium	Dark green	Oblong obovate	Smooth	Truncate	Acute	Semi hollow	64.78 ± 8.165a	0.98 ± 0.0047ab	8.7 ± 0.8206bc	5 ± 0.654ab	7 ± 0.654abc	5.7 ± 0.7065bc	1.3 ± 0.0327c	11 ± 0.4714bc	38.7 ± 4.0825ab	26.08 ± 2.8284ab	1.48 ± 0.2287abcd	2.51 ± 0.2494abc	15.49 ± 2.2867abcde	Present	3 ± 0.4714a	Pink
			KU2	Medium	Light green	Oblong obovate	Smooth	Necked	Acute	Semi hollow	63.56 ± 1.6996a	0.98 ± 0.0047ab	8.1 ± 0.5437bc	7 ± 0.5437bc	7 ± 0.7065abc	5.6 ± 0.34bc	1.4 ± 0.3266c	11 ± 0.8165bc	39.21 ± 3.3992ab	24.35 ± 3.3417a	1.61 ± 0.1717bcde	2.84 ± 0.2494c	25.16 ± 2.2867e	Absent	0 ± 0a	Absent
			KU3	Medium	Dark green	Oblong obovate	Smooth	Necked	Acute	Semi hollow	56.32 ± 4.7141a	0.98 ± 0.0047ab	8.3 ± 0.8236bc	5.4 ± 0.1414ab	6 ± 0.1414ab	4.9 ± 0.216b	1.1 ± 0.8236bc	11 ± 0.8236bc	34.69 ± 2.1607a	21.63 ± 3.2667a	1.6 ± 0.2076bcde	2.53 ± 0.2494abc	18.47 ± 2.2867cde	Absent	0 ± 0a	Absent
			KU4	Medium	Dark green	Oblong obovate	Smooth	Necked	Acute	Solid	63.2 ± 8.165a	0.98 ± 0.0047ab	7.4 ± 0.9428abc	5.1 ± 0.5437ab	4 ± 0.7065a	3.5 ± 0.34a	0.5 ± 0.17a	12 ± 0.8165c	37.67 ± 4.0825ab	25.53 ± 3.2674a	1.48 ± 0.2287abcd	2.52 ± 0.2494abc	18.98 ± 2.2867cde	Present	6 ± 0.8165a	Pinkish white
			KU5	Medium	Dark green	Oblong obovate	Rough	Necked	Round	Semi hollow	60.78 ± 5.4365a	0.98 ± 0.0047ab	7.6 ± 0.5437abc	4.8 ± 0.5437a	5 ± 0.7065ab	4.4 ± 0.216b	0.6 ± 0.3266ab	14 ± 0.8165c	37.37 ± 4.3214ab	23.41 ± 3.3417a	1.6 ± 0.2287bcde	2.48 ± 0.1007ab	16.52 ± 3.7712bcde	Present	17 ± 4.19a	Pinkish white
