# Supplementary material for: Evaluation of morphological traits, biochemical parameters and seeding availability pattern among Citrus limon ‘Assam lemon’ accessions across Assam
Source: Sci Rep. 2024 Feb 16;14:3886. doi: 10.1038/s41598-024-54392-3 (PMC10873318; doi:10.1038/s41598-024-54392-3)
Supplement: Supplementary file 6 — Supplementary Table S5. [file 41598_2024_54392_MOESM6_ESM.xlsx]

## Sheet: _xltb_storage_
XL Toolbox Settings
	export_preset	<?xml version="1.0" encoding="utf-16"?>_x000D_ <Preset xmlns:xsi="http://www.w3.org/2001/XMLSchema-instance" xmlns:xsd="http://www.w3.org/2001/XMLSchema">_x000D_ <Name>Tiff, 300 dpi, RGB, Transparent canvas</Name>_x000D_ <Dpi>300</Dpi>_x000D_ <FileType>Tiff</FileType>_x000D_ <ColorSpace>Rgb</ColorSpace>_x000D_ <Transparency>TransparentCanvas</Transparency>_x000D_ <UseColorProfile>false</UseColorP…
	export_path	C:\Users\hp\Desktop\Image\DE.tif

## Sheet: Sheet1
Evaluation of morphological traits, biochemical parameters and seeding availability pattern among Citrus limon ‘Assam lemon’ accessions across Assam Suraiya Akhtar1, Raja Ahmed1, Khaleda Begum1, Ankur Das1, Sarat Saikia2, Rafiul Amin Laskar3 and Sofia Banu1* 1Department of Bioengineering and Technology, Gauhati University, Guwahati, Assam, India, 781014 2Horticulture Research Station, Assam Agric…
Table SF 5: Variation in biochemical traits of Assam Lemon across different districts of Assam. Numerical data represent mean values (column bars) with standard deviation of n = 3 biological replicates represented as vertical lines on the column bars. Different letters on top of the bars represent significant differences between samples at subset for alpha = 0.05, based on Duncan Multiple Range T…
Districts/Analysis	pH	TSS	% Juice Content	Citric Acid (g/ml)	Ascorbic Acid (mg/ml)	TSS/TA	Total Sugar (µg/ml)	Reducing Sugar (µg/ml)	Carotenoid Content (mg/g)	Chlorophyll Content (μg/g)			Pectin Content (%)		Equivalent Weight (%)		Methoxy Content (%)		Anhydrounic Acid (%)		Degree of Esterification (%)
										Chlorophyll a	Chlorophyll b	Total Chlorophyll	Peel	Pulp	Peel	Pulp	Peel	Pulp	Peel	Pulp	Peel	Pulp
Kahikuchi (Control)	2.4 ± 0.006c	6.7 ± 0.2def	41.24 ± 0.071d	0.1 ± 0.015a	0.15 ± 0.008ab	7.07 ± 1.36cd	194.66 ± 17.105defg	21.2 ± 0.61ab	2.53 ± 0.002f	1.57 ± 0.036bc	2.23 ± 0.02abc	3.8 ± 0.053cd	2.77 ± 0.1cdef	5.26 ± 0.241bcd	8.73 ± 0.225b	4.79 ± 0.127gh	0.22 ± 0.03a	0.21 ± 0.036a	3.27 ± 0.214fg	4.96 ± 0.086bc	38.24 ± 1.27abcd	24.02 ± 0.978bc
Tinsukia	2.52 ± 0.006de	6.8 ± 0.36efg	45.92 ± 0.92f	0.09 ± 0.015a	0.269 ± 0.008bcd	7.45 ± 1.546cd	182.16 ± 5.547cd	21.33 ± 0.44ab	2.51 ± 0.006f	1.77 ± 0.006cde	2.45 ± 0.027abc	4.22 ± 0.027def	2.51 ± 0.06bc	4.44 ± 0.572a	8.56 ± 0.08b	2.54 ± 0.116ab	0.2 ± 0.053a	0.18 ± 0.056a	3.19 ± 0.282ef	8.18 ± 0.254hi	35.6 ± 0.86ab	12.5 ± 0.346a
Dhemaji	2.39 ± 0.04c	6.6 ± 0.2cde	32.13 ± 0.036a	0.08 ± 0.01a	0.202 ± 0.025ab	8.35 ± 1.166d	170.29 ± 6.993c	20.87 ± 0.76ab	2.53 ± 0.027f	1.77 ± 0.01cde	2.4 ± 0.015abc	4.17 ± 0.02def	2.63 ± 0.021bcde	5.2 ± 0.28bcd	8.68 ± 0.23b	2.8 ± 0.171abc	0.2 ± 0.027a	0.26 ± 0.046abc	3.16 ± 0.101f	7.83 ± 0.211gh	35.9 ± 0.92abc	18.84 ± 0.467ab
Lakhimpur	2.27 ± 0.02a	7 ± 0.1fgh	44.03 ± 0.03e	0.13 ± 0.075a	0.238 ± 0.007abc	6.27 ± 2.712c	187.95 ± 4.286cde	20.56 ± 0.6a	2.55 ± 0.01fg	1.67 ± 0.027cd	2.33 ± 0.01abc	4 ± 0.027def	2.52 ± 0.139bc	5.04 ± 0.15bc	8.6 ± 0.229b	2.31 ± 0.129a	0.19 ± 0.036a	0.28 ± 0.106abcd	3.13 ± 0.241cdef	9.14 ± 0.935j	34.46 ± 0.674ab	17.4 ± 0.467ab
Dibrugarh	2.42 ± 0.02c	7.9 ± 0.058i	49.26 ± 0.24hi	0.12 ± 0.027a	0.361 ± 0.015d	6.81 ± 1.716c	180.71 ± 2.258cd	21.61 ± 0.21ab	2.53 ± 0.006f	1.77 ± 0.01def	2.5 ± 0.027abc	4.27 ± 0.027def	2.55 ± 0.076bc	4.72 ± 0.14ab	8.69 ± 0.28b	3.17 ± 0.272cd	0.19 ± 0.027a	0.21 ± 0.027a	3.1 ± 0.205cdef	6.85 ± 0.521f	34.76 ± 0.872ab	17.41 ± 0.928ab
Jorhat	2.41 ± 0.021c	7.9 ± 0.1i	49.35 ± 0.051hi	0.18 ± 0.036ab	0.246 ± 0.021abcd	4.52 ± 1.001b	190.43 ± 5.106def	21.15 ± 0.53ab	2.52 ± 0.061f	1.59 ± 0.012bc	2.23 ± 0.01abc	3.82 ± 0.027cde	2.57 ± 0.095abcd	5.21 ± 0.261bcd	9.04 ± 0.333b	3.21 ± 0.219cd	0.19 ± 0.027a	0.25 ± 0.03ab	3.03 ± 0.22cdef	6.86 ± 0.303f	35.6 ± 0.924ab	20.69 ± 0.384b
Golghat	2.4 ± 0.044c	7.9 ± 0.058i	49.3 ± 0.029hi	0.27 ± 0.05bcd	0.352 ± 0.016cd	2.98 ± 0.54ab	190.73 ± 2.252def	21.08 ± 0.36ab	2.52 ± 0.012f	1.87 ± 0.017def	2.63 ± 0.027abc	4.5 ± 0.027ef	2.57 ± 0.101bcd	5.39 ± 0.716cde	8.72 ± 0.106b	7.5 ± 0.51j	0.19 ± 0.036a	0.22 ± 0.053a	3.1 ± 0.18cdef	3.64 ± 0.17a	34.8 ± 0.247ab	34.28 ± 0.972de
Sonitpur	2.55 ± 0.05ef	5.4 ± 0.2a	47.05 ± 0.05g	0.45 ± 0.031e	0.222 ± 0.033ab	1.19 ± 0.081ab	202.76 ± 5.726ef	21.28 ± 0.72ab	2.55 ± 0.027fg	2.01 ± 0.02fg	2.52 ± 0.027abc	4.53 ± 0.021f	2.75 ± 0.095cdef	4.84 ± 0.732ab	14.52 ± 0.104g	4.85 ± 0.541h	0.21 ± 0.046a	0.2 ± 0.072a	2.41 ± 0.271ab	4.98 ± 0.526bc	49.54 ± 0.921fg	22.8 ± 1.001bc
Karbi Anglong	2.64 ± 0.035g	6.5 ± 0.265bcde	52.01 ± 0.01j	0.35 ± 0.031d	0.223 ± 0.008ab	1.85 ± 0.216ab	131.59 ± 13.374b	24.56 ± 1.22c	2.12 ± 0.031f	1.02 ± 0.01a	1.95 ± 0.036a	2.97 ± 0.044a	3.76 ± 0.096i	6.26 ± 0.079gh	11.3 ± 0.144d	3.46 ± 0.215de	0.22 ± 0.046a	0.49 ± 0.128fgh	2.8 ± 0.252bcde	8.2 ± 0.886hi	44.56 ± 0.468cdefg	33.94 ± 1.326de
Nagaon	2.34 ± 0.006b	8.9 ± 0.265j	49.94 ± 0.84i	0.76 ± 0.091g	0.255 ± 0.015abcd	1.18 ± 0.114ab	207.14 ± 5.545fgh	20.67 ± 0.21a	2.52 ± 0.017f	2.11 ± 0.01gh	2.52 ± 0.027abc	4.63 ± 0.027f	2.74 ± 0.115bcdef	5.83 ± 0.096efgh	11.28 ± 0.169d	8.07 ± 0.42k	0.19 ± 0.046a	0.38 ± 0.035defg	2.64 ± 0.272ab	4.23 ± 0.115ab	40.86 ± 0.674bcde	51 ± 1.978hi
Morigaon	2.58 ± 0.006f	6.3 ± 0.1bc	50.02 ± 0.02i	0.68 ± 0.1f	0.246 ± 0.015abcd	0.94 ± 0.134a	206.72 ± 2.128fgh	21.47 ± 0.36ab	2.55 ± 0.04fg	2.16 ± 0.01gh	2.52 ± 0.044abc	4.68 ± 0.02f	2.84 ± 0.09ef	6.02 ± 0.093fgh	15.17 ± 0.25h	8.96 ± 0.7kl	0.2 ± 0.01a	0.42 ± 0.04efgh	2.3 ± 0.071a	4.28 ± 0.242ab	49.3 ± 0.427fg	55.67 ± 1.924i
Udalguri	2.68 ± 0.01h	6.5 ± 0.173bcde	48.99 ± 0.046h	0.34 ± 0.053cd	0.235 ± 0.025abc	1.94 ± 0.273ab	218.01 ± 5.105h	22.2 ± 0.97ab	2.53 ± 0.006f	1.17 ± 0.04a	2.2 ± 0.036abc	3.37 ± 0.01bc	3.49 ± 0.18gh	6.11 ± 0.21fgh	13.53 ± 0.415f	4.49 ± 0.121gh	0.2 ± 0.027a	0.46 ± 0.036efgh	2.43 ± 0.179ab	6.57 ± 0.156ef	46.66 ± 1.92defg	39.77 ± 0.646ef
Baksha	2.71 ± 0.017h	6.4 ± 0.1bcd	47.57 ± 0.45g	0.33 ± 0.05cd	0.216 ± 0.012ab	1.99 ± 0.288ab	212.62 ± 5.143gh	22.47 ± 0.44b	2.53 ± 0.01f	1.12 ± 0.01a	2.05 ± 0.01ab	3.17 ± 0.017bc	3.71 ± 0.226hi	6.25 ± 0.083gh	12.53 ± 0.099e	3.85 ± 0.581ef	0.21 ± 0.01a	0.48 ± 0.106fgh	2.6 ± 0.056ab	7.3 ± 1.099fg	45.86 ± 1.46defg	37.31 ± 0.284def
Nalbari	2.38 ± 0.02c	7.9 ± 0.2i	49.82 ± 0.18i	0.25 ± 0.035bc	0.246 ± 0.015abcd	3.25 ± 0.457b	211.04 ± 1.808gh	24.65 ± 0.95c	2.64 ± 0.001g	2.54 ± 0.027ij	3.61 ± 0.01fg	6.15 ± 0.01gh	4.05 ± 0.282j	6.31 ± 0.182h	14.32 ± 0.185g	8.3 ± 0.171ef	0.24 ± 0.07b	0.5 ± 0.035gh	2.59 ± 0.397ab	5.07 ± 0.045bcd	52.61 ± 1.172g	55.95 ± 1.528i
Barpeta	2.39 ± 0.03c	8 ± 0.058i	47.67 ± 0.07g	0.27 ± 0.012bcd	0.246 ± 0.015abcd	3.02 ± 0.139b	217.87 ± 4.521h	24.32 ± 1.18c	2.55 ± 0.031fg	1.97 ± 0.027efg	2.62 ± 0.02abc	4.59 ± 0.087f	3.72 ± 0.131hi	5.97 ± 0.136fgh	13.15 ± 0.121f	4.53 ± 0.356gh	0.22 ± 0.051a	0.48 ± 0.14fgh	2.55 ± 0.277ab	7.13 ± 0.896fg	48.92 ± 0.986efg	38.24 ± 0.972ef
Kamrup Metro	2.5 ± 0.01d	8 ± 0.361i	49.87 ± 0.87i	0.13 ± 0.006a	0.158 ± 0.026ab	6.01 ± 0.416c	206.87 ± 6.46fgh	21.08 ± 0.26ab	2.51 ± 0.04f	2.31 ± 0.053hi	3.41 ± 0.036defg	5.72 ± 0.036g	2.82 ± 0.132def	5.82 ± 0.045efgh	8.73 ± 0.155b	4.6 ± 0.13gh	0.18 ± 0.02a	0.38 ± 0.053defg	3.04 ± 0.131cdef	5.95 ± 0.327de	33.65 ± 0.429ab	36.26 ± 1.278def
Kamrup Rural	2.52 ± 0.006de	8.1 ± 0.1i	48.78 ± 0.361h	0.13 ± 0.027a	0.132 ± 0.026a	6.38 ± 1.12c	210.89 ± 3.695gh	22.04 ± 1ab	2.52 ± 0.006f	2.41 ± 0.006ij	3.51 ± 0.036efg	5.92 ± 0.036g	2.91 ± 0.197f	5.66 ± 0.405def	8.9 ± 0.251b	4.41 ± 0.081gh	0.19 ± 0.02a	0.34 ± 0.053bcde	3.06 ± 0.153cdef	5.95 ± 0.254de	35.29 ± 0.287ab	32.42 ± 0.967de
Bongaigaon	2.52 ± 0.01de	6.2 ± 0.1b	38.13 ± 0.332c	0.66 ± 0.031f	0.19 ± 0.015ab	0.95 ± 0.036a	221.69 ± 9.11h	26.49 ± 0.108d	1.77 ± 0.058c	0.97 ± 0.027a	1.99 ± 0.46ab	2.96 ± 0.434b	2.14 ± 0.02a	6.32 ± 0.02h	10.6 ± 0.478c	2.67 ± 0.032abc	0.19 ± 0.05a	0.5 ± 0.04gh	2.75 ± 0.101bc	9.59 ± 0.08j	39.27 ± 1.921abcde	29.61 ± 0.689cd
Kokrajhar	2.31 ± 0.01b	7.2 ± 0.116h	41.65 ± 0.348d	0.98 ± 0.064i	0.2 ± 0.004ab	0.73 ± 0.062a	564.84 ± 8.151i	26.99 ± 0.6d	2.33 ± 0.058e	1.14 ± 0.536a	2.84 ± 1.076cde	3.98 ± 1.097def	2.22 ± 0.015a	4.72 ± 0.02ab	12.55 ± 0.104e	4.27 ± 0.091fg	0.19 ± 0.01a	0.2 ± 0.046a	2.42 ± 0.065ab	5.26 ± 0.43cd	44.51 ± 0.921defg	21.59 ± 0.478b
Dhubri	2.69 ± 0.021h	7.8 ± 0.058i	36.36 ± 0.216b	0.89 ± 0.013h	0.607 ± 0.011e	0.89 ± 0.136a	622.38 ± 5.646j	26.7 ± 0.15d	2.07 ± 0.153d	1.06 ± 0.027a	2.72 ± 0.46bcd	3.78 ± 0.02cd	2.48 ± 0.263b	6.15 ± 0.252fgh	10.89 ± 0.697d	3.08 ± 0.304bcd	0.21 ± 0.032a	0.54 ± 0.053h	2.78 ± 0.288bcd	8.97 ± 0.862ij	42.94 ± 0.876bcdef	34.17 ± 0.592de
Dima Hasao	2.71 ± 0.006h	7.2 ± 0.2h	57.28 ± 0.941k	0.77 ± 0.05g	0.174 ± 0.014ab	0.93 ± 0.058a	71.16 ± 2.066a	25.6 ± 0.48cd	1.3 ± 0.1b	1.46 ± 0.153b	2.93 ± 0.852cdef	4.39 ± 0.434def	3.31 ± 0.145g	5.72 ± 0.091defg	7.08 ± 0.447a	6.57 ± 0.05i	0.2 ± 0.02a	0.4 ± 0.021fg	3.64 ± 0.15h	4.81 ± 0.042bc	31.22 ± 1.276a	47.25 ± 1.012gh
Cachar	2.78 ± 0.01i	7.1 ± 0.1gh	57.61 ± 0.523k	0.89 ± 0.032h	0.16 ± 0.001ab	0.8 ± 0.021a	67.67 ± 0.97a	26.73 ± 0.29d	1.17 ± 0.058a	1.38 ± 0.153b	2.87 ± 0.852cde	4.25 ± 0.782def	3.31 ± 0.023g	5.82 ± 0.123efgh	7.29 ± 0.611a	6.55 ± 0.197i	0.21 ± 0.025a	0.39 ± 0.03defg	3.58 ± 0.114gh	4.81 ± 0.119bc	33.33 ± 0.678ab	46.07 ± 1.001gh
Karimganj	2.77 ± 0.012i	7.1 ± 0.577gh	57.19 ± 0.061k	0.86 ± 0.012h	0.16 ± 0.006ab	0.82 ± 0.016a	72.92 ± 2.553a	29.09 ± 2.95e	1.37 ± 0.116b	2.58 ± 0.496j	4.01 ± 1.12g	6.59 ± 0.968h	3.28 ± 0.02g	5.8 ± 0.051efgh	7.19 ± 0.076a	6.3 ± 0.047i	0.19 ± 0.006a	0.37 ± 0.045cdef	3.58 ± 0.04gh	4.9 ± 0.104bc	30.13 ± 0.872a	42.9 ± 0.983fg
