# Supplementary material for: Evaluation of morphological traits, biochemical parameters and seeding availability pattern among Citrus limon ‘Assam lemon’ accessions across Assam
Source: Sci Rep. 2024 Feb 16;14:3886. doi: 10.1038/s41598-024-54392-3 (PMC10873318; doi:10.1038/s41598-024-54392-3)
Supplement: Supplementary file 7 — Supplementary Table S6. [file 41598_2024_54392_MOESM7_ESM.xlsx]

## Sheet: Sheet1
Evaluation of morphological traits, biochemical parameters and seeding availability pattern among Citrus limon ‘Assam lemon’ accessions across Assam Suraiya Akhtar1, Raja Ahmed1, Khaleda Begum1, Ankur Das1, Sarat Saikia2, Rafiul Amin Laskar3 and Sofia Banu1* 1Department of Bioengineering and Technology, Gauhati University, Guwahati, Assam, India, 781014 2Horticulture Research Station, Assam Agric…
Table SF 6: Estimation of micronutrients from the Assam lemon population grown soil across different districts of Assam
District/Site	Locations/Populations	Sample Code	Test	Result	Quantity
Kahikuchi	Control	CONT	Copper	Critical	0.5-2 ppm
			Zinc	Low	0- 0.5 ppm
			Boron	Low	0.1- 1 ppm
			Manganese	Low	0- 2 ppm					Low
			Iron	High	> 6 ppm					Critical
			Molybdenum	Low	0- 0.1 ppm					High
Tinsukia	Balijan	BL	Copper	High	>2 ppm
			Zinc	Critical	0.5-2 ppm
			Boron	Low	0.1-1 ppm
			Manganese	High	> 4 ppm
			Iron	High	> 6 ppm
			Molybdenum	Low	0- 0.1 ppm
	Bogapani	BGP	Copper	High	>2 ppm
			Zinc	Low	0-0.5 ppm
			Boron	Critical	1-2 ppm
			Manganese	High	> 4 ppm
			Iron	Critical	3-6 ppm
			Molybdenum	Low	0- 0.1 ppm
	Doom Dooma	DD	Copper	High	>2 ppm
			Zinc	Low	0-0.5 ppm
			Boron	Critical	1-2 ppm
			Manganese	High	> 4 ppm
			Iron	High	> 6 ppm
			Molybdenum	Low	0- 0.1 ppm
	Gelapukhuri	GP	Copper	High	>2 ppm
			Zinc	Low	0-0.5 ppm
			Boron	Critical	1-2 ppm
			Manganese	High	> 4 ppm
			Iron	High	> 6 ppm
			Molybdenum	Low	0- 0.1 ppm
	Rajgarh	RJ	Copper	Critical	0.5-2 ppm
			Zinc	Low	0- 0.5 ppm
			Boron	Low	0.1- 1 ppm
			Manganese	Low	0- 2 ppm
			Iron	High	> 6 ppm
			Molybdenum	Low	0- 0.1 ppm
	Simaluguri	SMR	Copper	Critical	0.5-2 ppm
			Zinc	Low	0- 0.5 ppm
			Boron	Low	0.1- 1 ppm
			Manganese	Low	0- 2 ppm
			Iron	High	> 6 ppm
			Molybdenum	Low	0- 0.1 ppm
Dhemaji	Kani Bil	KNB	Copper	High	> 2 ppm
			Zinc	Low	0- 0.5 ppm
			Boron	Critical	1-2 ppm
			Manganese	High	> 4 ppm
			Iron	Critical	3-6 ppm
			Molybdenum	Low	0- 0.1 ppm
	Laomuri	LMR	Copper	High	> 2 ppm
			Zinc	Low	0- 0.5 ppm
			Boron	Critical	1-2 ppm
			Manganese	High	> 4 ppm
			Iron	Critical	3-6 ppm
			Molybdenum	Low	0- 0.1 ppm
	Kumar Gaon	KG	Copper	High	> 2 ppm
			Zinc	Low	0- 0.5 ppm
			Boron	Low	0.1-1 ppm
			Manganese	High	> 4 ppm
			Iron	Critical	3-6 ppm
			Molybdenum	Low	0- 0.1 ppm
	Kula Pathar	KPR	Copper	High	> 2 ppm
			Zinc	Low	0- 0.5 ppm
			Boron	Critical	1-2 ppm
			Manganese	High	> 4 ppm
			Iron	Critical	3-6 ppm
			Molybdenum	Low	0- 0.1 ppm
	Ajuha	AJH	Copper	High	> 2 ppm
			Zinc	Low	0- 0.5 ppm
			Boron	Low	0.1-1 ppm
			Manganese	High	> 4 ppm
			Iron	Critical	3-6 ppm
			Molybdenum	Low	0- 0.1 ppm
	Raichapori	RCP	Copper	High	> 2 ppm
			Zinc	Low	0- 0.5 ppm
			Boron	Low	0.1-1 ppm
			Manganese	High	> 4 ppm
			Iron	Critical	3-6 ppm
			Molybdenum	Low	0- 0.1 ppm
Lakhimpur	Balijan	BLJ	Copper	High	>2 ppm
			Zinc	Critical	0.5-2 ppm
			Boron	Low	0.1-1 ppm
			Manganese	High	> 4 ppm
			Iron	High	> 6 ppm
			Molybdenum	Low	0- 0.1 ppm
	Borbil	BOB	Copper	High	>2 ppm
			Zinc	Low	0-0.5 ppm
			Boron	Critical	1-2 ppm
			Manganese	High	> 4 ppm
			Iron	High	> 6 ppm
			Molybdenum	Low	0- 0.1 ppm
	Gamchuk	GMK	Copper	High	>2 ppm
			Zinc	Low	0-0.5 ppm
			Boron	Critical	1-2 ppm
			Manganese	High	> 4 ppm
			Iron	High	> 6 ppm
			Molybdenum	Low	0- 0.1 ppm
	Amguri	AGI	Copper	High	>2 ppm
			Zinc	Critical	0.5-2 ppm
			Boron	Low	0.1-1 ppm
			Manganese	High	> 4 ppm
			Iron	High	> 6 ppm
			Molybdenum	Low	0- 0.1 ppm
	Kaliagaon	KLG	Copper	High	>2 ppm
			Zinc	Low	0-0.5 ppm
			Boron	Critical	1-2 ppm
			Manganese	High	> 4 ppm
			Iron	High	> 6 ppm
			Molybdenum	Low	0- 0.1 ppm
	Koliamori	KMI	Copper	High	>2 ppm
			Zinc	Critical	0.5-2 ppm
			Boron	Critical	1-2 ppm
			Manganese	High	> 4 ppm
			Iron	High	> 6 ppm
			Molybdenum	Low	0- 0.1 ppm
Dibrugarh	East Milan Nagar	EMN	Copper	Critical	0.5-2 ppm
			Zinc	Low	0-0.5 ppm
			Boron	Low	0.1-1 ppm
			Manganese	Low	0-2 ppm
			Iron	High	> 6 ppm
			Molybdenum	Low	0- 0.1 ppm
	Nirmali Gaon	NG	Copper	Critical	0.5-2 ppm
			Zinc	Low	0-0.5 ppm
			Boron	Low	0.1-1 ppm
			Manganese	Low	0-2 ppm
			Iron	High	> 6 ppm
			Molybdenum	Low	0- 0.1 ppm
	Behiating Tiniali	BHT	Copper	Critical	0.5-2 ppm
			Zinc	Low	0-0.5 ppm
			Boron	Low	0.1-1 ppm
			Manganese	Low	0-2 ppm
			Iron	High	> 6 ppm
			Molybdenum	Low	0- 0.1 ppm
	Sepakheti Gaon	SG	Copper	High	>2 ppm
			Zinc	Critical	0.5-2 ppm
			Boron	Low	0.1-1 ppm
			Manganese	High	> 4 ppm
			Iron	High	> 6 ppm
			Molybdenum	Low	0- 0.1 ppm
	Tiloi Nagar	TN	Copper	High	>2 ppm
			Zinc	Low	0-0.5 ppm
			Boron	Critical	1-2 ppm
			Manganese	High	> 4 ppm
			Iron	High	> 6 ppm
			Molybdenum	Low	0- 0.1 ppm
	West Milan Nagar	WMN	Copper	Critical	0.5-2 ppm
			Zinc	Low	0-0.5 ppm
			Boron	Low	0.1-1 ppm
			Manganese	Low	0-2 ppm
			Iron	High	> 6 ppm
			Molybdenum	Low	0- 0.1 ppm
Jorhat	Bibijan Milan Nagar	BMN	Copper	Critical	0.5-2 ppm
			Zinc	Low	0-0.5 ppm
			Boron	Low	0.1-1 ppm
			Manganese	Low	0-2 ppm
			Iron	High	> 6 ppm
			Molybdenum	Low	0- 0.1 ppm
	Titabor Tiniali	TT	Copper	Critical	0.5-2 ppm
			Zinc	Low	0-0.5 ppm
			Boron	Low	0.1-1 ppm
			Manganese	Low	0-2 ppm
			Iron	High	> 6 ppm
			Molybdenum	Low	0- 0.1 ppm
	Joyti Nagar	JN	Copper	Critical	0.5-2 ppm
			Zinc	Low	0-0.5 ppm
			Boron	Low	0.1-1 ppm
			Manganese	Low	0-2 ppm
			Iron	High	> 6 ppm
			Molybdenum	Low	0- 0.1 ppm
	Ulutoli	UT	Copper	Critical	0.5-2 ppm
			Zinc	Low	0-0.5 ppm
			Boron	Low	0.1-1 ppm
			Manganese	Low	0-2 ppm
			Iron	High	> 6 ppm
			Molybdenum	Low	0- 0.1 ppm
	Dakshin Sonain Gaon	DSG	Copper	Critical	0.5-2 ppm
			Zinc	Low	0-0.5 ppm
			Boron	Low	0.1-1 ppm
			Manganese	Low	0-2 ppm
			Iron	High	> 6 ppm
			Molybdenum	Low	0- 0.1 ppm
	Baksun Tiniali	BT	Copper	Critical	0.5-2 ppm
			Zinc	Low	0-0.5 ppm
			Boron	Low	0.1-1 ppm
			Manganese	Low	0-2 ppm
			Iron	High	> 6 ppm
			Molybdenum	Low	0- 0.1 ppm
Golaghat	Rongbong	RB	Copper	Critical	0.5-2 ppm
			Zinc	Low	0-0.5 ppm
			Boron	Low	0.1-1 ppm
			Manganese	Low	0-2 ppm
			Iron	High	> 6 ppm
			Molybdenum	Low	0- 0.1 ppm
	Ponkagaon	PGG	Copper	Critical	0.5-2 ppm
			Zinc	Low	0-0.5 ppm
			Boron	Low	0.1-1 ppm
			Manganese	Low	0-2 ppm
			Iron	High	> 6 ppm
			Molybdenum	Low	0- 0.1 ppm
	Mithaamchapori	MA	Copper	Critical	0.5-2 ppm
			Zinc	Low	0-0.5 ppm
			Boron	Low	0.1-1 ppm
			Manganese	Low	0-2 ppm
			Iron	High	> 6 ppm
			Molybdenum	Low	0- 0.1 ppm
	Tenpur	TP	Copper	Critical	0.5-2 ppm
			Zinc	Low	0-0.5 ppm
			Boron	Low	0.1-1 ppm
			Manganese	Low	0-2 ppm
			Iron	High	> 6 ppm
			Molybdenum	Low	0- 0.1 ppm
	Siristika	STK	Copper	Critical	0.5-2 ppm
			Zinc	Low	0-0.5 ppm
			Boron	Low	0.1-1 ppm
			Manganese	Low	0-2 ppm
			Iron	High	> 6 ppm
			Molybdenum	Low	0- 0.1 ppm
	Dergaon	DG	Copper	Critical	0.5-2 ppm
			Zinc	Low	0-0.5 ppm
			Boron	Low	0.1-1 ppm
			Manganese	Low	0-2 ppm
			Iron	High	> 6 ppm
			Molybdenum	Low	0- 0.1 ppm
Sonitpur	Moilagaon	MG	Copper	Critical	0.5-2 ppm
			Zinc	Low	0- 0.5 ppm
			Boron	High	> 2 ppm
			Manganese	Critical	2-4 ppm
			Iron	High	> 6 ppm
			Molybdenum	Low	0- 0.1 ppm
	Lihak Gaon	LG	Copper	Critical	0.5-2 ppm
			Zinc	Low	0- 0.5 ppm
			Boron	High	> 2 ppm
			Manganese	Critical	2-4 ppm
			Iron	High	> 6 ppm
			Molybdenum	Low	0- 0.1 ppm
	Bhaluke Khua Gaon	BKG	Copper	Critical	0.5-2 ppm
			Zinc	Low	0- 0.5 ppm
			Boron	High	> 2 ppm
			Manganese	Critical	2-4 ppm
			Iron	High	> 6 ppm
			Molybdenum	Low	0- 0.1 ppm
	Pitha Khua Gaon	PKG	Copper	Critical	0.5-2 ppm
			Zinc	Low	0- 0.5 ppm
			Boron	High	> 2 ppm
			Manganese	Critical	2-4 ppm
			Iron	High	> 6 ppm
			Molybdenum	Low	0- 0.1 ppm
	Nemaiati	NM	Copper	Critical	0.5-2 ppm
			Zinc	Low	0- 0.5 ppm
			Boron	High	> 2 ppm
			Manganese	Critical	2-4 ppm
			Iron	High	> 6 ppm
			Molybdenum	Low	0- 0.1 ppm
	Bihuguri	BHG	Copper	Critical	0.5-2 ppm
			Zinc	Low	0- 0.5 ppm
			Boron	High	> 2 ppm
			Manganese	Critical	2-4 ppm
			Iron	High	> 6 ppm
			Molybdenum	Low	0- 0.1 ppm
Karbi Anglong	Nepali Bosti	NB	Copper	Critical	0.5-2 ppm
			Zinc	Low	0- 0.5 ppm
			Boron	High	> 2 ppm
			Manganese	Critical	2-4 ppm
			Iron	High	> 6 ppm
			Molybdenum	Low	0- 0.1 ppm
	Atturn Gaon	ATG	Copper	Critical	0.5-2 ppm
			Zinc	Low	0- 0.5 ppm
			Boron	High	> 2 ppm
			Manganese	Critical	2-4 ppm
			Iron	High	> 6 ppm
			Molybdenum	Low	0- 0.1 ppm
	Adarsha Gaon	ADG	Copper	Critical	0.5-2 ppm
			Zinc	Low	0- 0.5 ppm
			Boron	High	> 2 ppm
			Manganese	Critical	2-4 ppm
			Iron	High	> 6 ppm
			Molybdenum	Low	0- 0.1 ppm
	Barmanthi	BMH	Copper	Critical	0.5-2 ppm
			Zinc	Low	0- 0.5 ppm
			Boron	High	> 2 ppm
			Manganese	Critical	2-4 ppm
			Iron	High	> 6 ppm
			Molybdenum	Low	0- 0.1 ppm
	Bhta Gaon	BGN	Copper	Critical	0.5-2 ppm
			Zinc	Low	0- 0.5 ppm
			Boron	High	> 2 ppm
			Manganese	Critical	2-4 ppm
			Iron	High	> 6 ppm
			Molybdenum	Low	0- 0.1 ppm
	Dhanshiri Bazar	DHB	Copper	Critical	0.5-2 ppm
			Zinc	Low	0- 0.5 ppm
			Boron	High	> 2 ppm
			Manganese	Critical	2-4 ppm
			Iron	High	> 6 ppm
			Molybdenum	Low	0- 0.1 ppm
Nagaon	Rupohi	RP	Copper	Critical	0.5-2 ppm
			Zinc	Low	0- 0.5 ppm
			Boron	High	> 2 ppm
			Manganese	Critical	2-4 ppm
			Iron	High	> 6 ppm
			Molybdenum	Low	0- 0.1 ppm
	Kaliabor	KB	Copper	Critical	0.5-2 ppm
			Zinc	Low	0- 0.5 ppm
			Boron	High	> 2 ppm
			Manganese	Critical	2-4 ppm
			Iron	High	> 6 ppm
			Molybdenum	Low	0- 0.1 ppm
	Barangabari	BNGG	Copper	Critical	0.5-2 ppm
			Zinc	Low	0- 0.5 ppm
			Boron	High	> 2 ppm
			Manganese	Critical	2-4 ppm
			Iron	High	> 6 ppm
			Molybdenum	Low	0- 0.1 ppm
	Nagaon Town	NT	Copper	Critical	0.5-2 ppm
			Zinc	Low	0- 0.5 ppm
			Boron	High	> 2 ppm
			Manganese	Critical	2-4 ppm
			Iron	High	> 6 ppm
			Molybdenum	Low	0- 0.1 ppm
	Puroni Godam	PG	Copper	Critical	0.5-2 ppm
			Zinc	Low	0- 0.5 ppm
			Boron	High	> 2 ppm
			Manganese	Critical	2-4 ppm
			Iron	High	> 6 ppm
			Molybdenum	Low	0- 0.1 ppm
	Samaguri	SM	Copper	Critical	0.5-2 ppm
			Zinc	Low	0- 0.5 ppm
			Boron	High	> 2 ppm
			Manganese	Critical	2-4 ppm
			Iron	High	> 6 ppm
			Molybdenum	Low	0- 0.1 ppm
Morigaon	Barangabari	BNGI	Copper	Critical	0.5-2 ppm
			Zinc	Low	0- 0.5 ppm
			Boron	Low	0.1-1 ppm
			Manganese	Low	0.1-2 ppm
			Iron	High	> 6 ppm
			Molybdenum	Low	0- 0.1 ppm
	Torabari	TB	Copper	Critical	0.5-2 ppm
			Zinc	Low	0- 0.5 ppm
			Boron	Low	0.1-1 ppm
			Manganese	Low	0.1-2 ppm
			Iron	High	> 6 ppm
			Molybdenum	Low	0- 0.1 ppm
	Hatibat	HB	Copper	Critical	0.5-2 ppm
			Zinc	Low	0- 0.5 ppm
			Boron	Low	0.1-1 ppm
			Manganese	Low	0.1-2 ppm
			Iron	High	> 6 ppm
			Molybdenum	Low	0- 0.1 ppm
	Manipur	MP	Copper	Critical	0.5-2 ppm
			Zinc	Low	0- 0.5 ppm
			Boron	Low	0.1-1 ppm
			Manganese	Low	0.1-2 ppm
			Iron	High	> 6 ppm
			Molybdenum	Low	0- 0.1 ppm
	Gosaigaon	GS	Copper	Critical	0.5-2 ppm
			Zinc	Low	0- 0.5 ppm
			Boron	Low	0.1-1 ppm
			Manganese	Low	0.1-2 ppm
			Iron	High	> 6 ppm
			Molybdenum	Low	0- 0.1 ppm
	Gerua Aati	GA	Copper	Critical	0.5-2 ppm
			Zinc	Low	0- 0.5 ppm
			Boron	Low	0.1-1 ppm
			Manganese	Low	0.1-2 ppm
			Iron	High	> 6 ppm
			Molybdenum	Low	0- 0.1 ppm
Udalguri	Rowta	RW	Copper	High	>2 ppm
			Zinc	Low	0- 0.5 ppm
			Boron	Critical	1-2 ppm
			Manganese	High	> 4 ppm
			Iron	Critical	3-6 ppm
			Molybdenum	Low	0- 0.1 ppm
	Tangla	TNG	Copper	High	>2 ppm
			Zinc	Low	0- 0.5 ppm
			Boron	Critical	1-2 ppm
			Manganese	High	> 4 ppm
			Iron	Critical	3-6 ppm
			Molybdenum	Low	0- 0.1 ppm
	Barnagaon	BRNG	Copper	High	>2 ppm
			Zinc	Low	0- 0.5 ppm
			Boron	Low	0.1- 1 ppm
			Manganese	High	> 4 ppm
			Iron	Critical	3-6 ppm
			Molybdenum	Low	0- 0.1 ppm
	Khoirabari	KRB	Copper	High	>2 ppm
			Zinc	Low	0- 0.5 ppm
			Boron	Critical	1-2 ppm
			Manganese	High	> 4 ppm
			Iron	Critical	3-6 ppm
			Molybdenum	Low	0- 0.1 ppm
	Seilshbari	SHB	Copper	High	>2 ppm
			Zinc	Low	0- 0.5 ppm
			Boron	Critical	1-2 ppm
			Manganese	High	> 4 ppm
			Iron	Critical	3-6 ppm
			Molybdenum	Low	0- 0.1 ppm
	Daifang Khuti	DK	Copper	High	>2 ppm
			Zinc	Low	0- 0.5 ppm
			Boron	Critical	1-2 ppm
			Manganese	High	> 4 ppm
			Iron	Critical	3-6 ppm
			Molybdenum	Low	0- 0.1 ppm
Baksha	Baganpara	BP	Copper	High	>2 ppm
			Zinc	Low	0- 0.5 ppm
			Boron	Critical	1-2 ppm
			Manganese	High	> 4 ppm
			Iron	Critical	3-6 ppm
			Molybdenum	Low	0- 0.1 ppm
	Kaklabri	KL	Copper	High	>2 ppm
			Zinc	Low	0- 0.5 ppm
			Boron	Critical	1-2 ppm
			Manganese	High	> 4 ppm
			Iron	Critical	3-6 ppm
			Molybdenum	Low	0- 0.1 ppm
	Simla Bazar	SB	Copper	High	>2 ppm
			Zinc	Low	0- 0.5 ppm
			Boron	Low	0.1- 1 ppm
			Manganese	High	> 4 ppm
			Iron	Critical	3-6 ppm
			Molybdenum	Low	0- 0.1 ppm
	Boro Gaon	BG	Copper	High	>2 ppm
			Zinc	Low	0- 0.5 ppm
			Boron	Critical	1-2 ppm
			Manganese	High	> 4 ppm
			Iron	Critical	3-6 ppm
			Molybdenum	Low	0- 0.1 ppm
	Boro Para	BPR	Copper	High	>2 ppm
			Zinc	Low	0- 0.5 ppm
			Boron	Critical	1-2 ppm
			Manganese	High	> 4 ppm
			Iron	Critical	3-6 ppm
			Molybdenum	Low	0- 0.1 ppm
	Lwakhi Bazar	LB	Copper	High	>2 ppm
			Zinc	Low	0- 0.5 ppm
			Boron	Low	0.1- 1 ppm
			Manganese	High	> 4 ppm
			Iron	Critical	3-6 ppm
			Molybdenum	Low	0- 0.1 ppm
Nalbari	Arikuchi	AK	Copper	High	>2 ppm
			Zinc	Low	0- 0.5 ppm
			Boron	Critical	1-2 ppm
			Manganese	High	> 4 ppm
			Iron	Critical	3-6 ppm
			Molybdenum	Low	0- 0.1 ppm
	Bala	BLA	Copper	High	>2 ppm
			Zinc	Low	0- 0.5 ppm
			Boron	Critical	1-2 ppm
			Manganese	High	> 4 ppm
			Iron	Critical	3-6 ppm
			Molybdenum	Low	0- 0.1 ppm
	Kamarkuchi	KK	Copper	High	>2 ppm
			Zinc	Low	0- 0.5 ppm
			Boron	Low	0.1- 1 ppm
			Manganese	High	> 4 ppm
			Iron	Critical	3-6 ppm
			Molybdenum	Low	0- 0.1 ppm
	Kotpuha	KT	Copper	High	>2 ppm
			Zinc	Low	0- 0.5 ppm
			Boron	Low	0.1- 1 ppm
			Manganese	High	> 4 ppm
			Iron	Critical	3-6 ppm
			Molybdenum	Low	0- 0.1 ppm
	Amayapur	AP	Copper	High	>2 ppm
			Zinc	Low	0- 0.5 ppm
			Boron	Critical	1-2 ppm
			Manganese	High	> 4 ppm
			Iron	Critical	3-6 ppm
			Molybdenum	Low	0- 0.1 ppm
	Arara	AR	Copper	High	>2 ppm
			Zinc	Low	0- 0.5 ppm
			Boron	Critical	1-2 ppm
			Manganese	High	> 4 ppm
			Iron	Critical	3-6 ppm
			Molybdenum	Low	0- 0.1 ppm
Barpeta	Patacharkuchi	PT	Copper	High	>2 ppm
			Zinc	Low	0- 0.5 ppm
			Boron	Critical	1-2 ppm
			Manganese	High	> 4 ppm
			Iron	Critical	3-6 ppm
			Molybdenum	Low	0- 0.1 ppm
	Sundarpur	SD	Copper	High	>2 ppm
			Zinc	Low	0- 0.5 ppm
			Boron	Critical	1-2 ppm
			Manganese	High	> 4 ppm
			Iron	Critical	3-6 ppm
			Molybdenum	Low	0- 0.1 ppm
	Denartari	DR	Copper	High	>2 ppm
			Zinc	Low	0- 0.5 ppm
			Boron	Critical	1-2 ppm
			Manganese	High	> 4 ppm
			Iron	Critical	3-6 ppm
			Molybdenum	Low	0- 0.1 ppm
	Banglipara	BGR	Copper	High	>2 ppm
			Zinc	Low	0- 0.5 ppm
			Boron	Critical	1-2 ppm
			Manganese	High	> 4 ppm
			Iron	Critical	3-6 ppm
			Molybdenum	Low	0- 0.1 ppm
	Golia	GO	Copper	High	>2 ppm
			Zinc	Low	0- 0.5 ppm
			Boron	Critical	1-2 ppm
			Manganese	High	> 4 ppm
			Iron	Critical	3-6 ppm
			Molybdenum	Low	0- 0.1 ppm
	Kaljar	KJ	Copper	High	>2 ppm
			Zinc	Low	0- 0.5 ppm
			Boron	Low	0.1- 1 ppm
			Manganese	High	> 4 ppm
			Iron	Critical	3-6 ppm
			Molybdenum	Low	0- 0.1 ppm
Kamrup Metro	Garigaon	GG	Copper	Critical	0.5-2 ppm
			Zinc	Low	0- 0.5 ppm
			Boron	Low	0.1- 1 ppm
			Manganese	Low	0- 2 ppm
			Iron	High	> 6 ppm
			Molybdenum	Low	0- 0.1 ppm
	Jalukbari	JB	Copper	Critical	0.5-2 ppm
			Zinc	Low	0- 0.5 ppm
			Boron	Low	0.1- 1 ppm
			Manganese	Low	0- 2 ppm
			Iron	High	> 6 ppm
			Molybdenum	Low	0- 0.1 ppm
	Lokhora	LK	Copper	Critical	0.5-2 ppm
			Zinc	Low	0- 0.5 ppm
			Boron	Low	0.1- 1 ppm
			Manganese	Low	0- 2 ppm
			Iron	High	> 6 ppm
			Molybdenum	Low	0- 0.1 ppm
	Boragaon	BRG	Copper	Critical	0.5-2 ppm
			Zinc	Low	0- 0.5 ppm
			Boron	Low	0.1- 1 ppm
			Manganese	Low	0- 2 ppm
			Iron	High	> 6 ppm
			Molybdenum	Low	0- 0.1 ppm
	Hatigaon	HTG	Copper	Critical	0.5-2 ppm
			Zinc	Low	0- 0.5 ppm
			Boron	Low	0.1- 1 ppm
			Manganese	Low	0- 2 ppm
			Iron	High	> 6 ppm
			Molybdenum	Low	0- 0.1 ppm
	Gorchuk	GCK	Copper	Critical	0.5-2 ppm
			Zinc	Low	0- 0.5 ppm
			Boron	Low	0.1- 1 ppm
			Manganese	Low	0- 2 ppm
			Iron	High	> 6 ppm
			Molybdenum	Low	0- 0.1 ppm
Kamrup Rural	Azara	AZ	Copper	Critical	0.5-2 ppm
			Zinc	Low	0- 0.5 ppm
			Boron	Low	0.1- 1 ppm
			Manganese	Low	0- 2 ppm
			Iron	High	> 6 ppm
			Molybdenum	Low	0- 0.1 ppm
	Chygaon	CHY	Copper	Critical	0.5-2 ppm
			Zinc	Low	0- 0.5 ppm
			Boron	Low	0.1- 1 ppm
			Manganese	Low	0- 2 ppm
			Iron	High	> 6 ppm
			Molybdenum	Low	0- 0.1 ppm
	Boko	BOK	Copper	Critical	0.5-2 ppm
			Zinc	Low	0- 0.5 ppm
			Boron	Low	0.1- 1 ppm
			Manganese	Low	0- 2 ppm
			Iron	High	> 6 ppm
			Molybdenum	Low	0- 0.1 ppm
	Amingaon	AMG	Copper	Critical	0.5-2 ppm
			Zinc	Low	0- 0.5 ppm
			Boron	Low	0.1- 1 ppm
			Manganese	Low	0- 2 ppm
			Iron	High	> 6 ppm
			Molybdenum	Low	0- 0.1 ppm
	Pingleswar	PNG	Copper	Critical	0.5-2 ppm
			Zinc	Low	0- 0.5 ppm
			Boron	Low	0.1- 1 ppm
			Manganese	Low	0- 2 ppm
			Iron	High	> 6 ppm
			Molybdenum	Low	0- 0.1 ppm
	Bijoynagar	BNG	Copper	Critical	0.5-2 ppm
			Zinc	Low	0- 0.5 ppm
			Boron	Low	0.1- 1 ppm
			Manganese	Low	0- 2 ppm
			Iron	High	> 6 ppm
			Molybdenum	Low	0- 0.1 ppm
Bongaigaon	Dolaigaon Urban	DU	Copper	Critical	0.5-2 ppm
			Zinc	Low	0-0.5 ppm
			Boron	High	> 2 ppm
			Manganese	Low	0.2-2 ppm
			Iron	Low	1-3 ppm
			Molybdenum	Low	0-1 ppm
	Paulpara	PP	Copper	Critical	0.5-2 ppm
			Zinc	Low	0-0.5 ppm
			Boron	Critical	1-2 ppm
			Manganese	Low	0.2-2 ppm
			Iron	Low	> 6 ppm
			Molybdenum	Low	0-1 ppm
	Mayapuri	MPI	Copper	High	> 2 ppm
			Zinc	Low	0-0.5 ppm
			Boron	Critical	1-2 ppm
			Manganese	Low	0.2-2 ppm
			Iron	Critical	3-6 ppm
			Molybdenum	Low	0-1 ppm
	Deuripara	DP	Copper	High	> 2 ppm
			Zinc	Low	0-0.5 ppm
			Boron	Critical	1-2 ppm
			Manganese	Low	0.2-2 ppm
			Iron	Critical	3-6 ppm
			Molybdenum	Low	0-1 ppm
	Dhaligaon	DLG	Copper	Critical	0.5-2 ppm
			Zinc	Low	0-0.5 ppm
			Boron	Critical	1-2 ppm
			Manganese	Low	0.2-2 ppm
			Iron	Low	> 6 ppm
			Molybdenum	Low	0-1 ppm
	Borpara	BR	Copper	High	> 2 ppm
			Zinc	Low	0-0.5 ppm
			Boron	Critical	1-2 ppm
			Manganese	Low	0.2-2 ppm
			Iron	Critical	3-6 ppm
			Molybdenum	Low	0-1 ppm
Kokrajhar	Polashguri	PL	Copper	Critical	0.5-2 ppm
			Zinc	Low	0-0.5 ppm
			Boron	High	> 2 ppm
			Manganese	Critical	2-4 ppm
			Iron	Critical	3-6 ppm
			Molybdenum	Low	0-1 ppm
	Telipara	TPA	Copper	High	> 2 ppm
			Zinc	Low	0-0.5 ppm
			Boron	Critical	1-2 ppm
			Manganese	Critical	2-4 ppm
			Iron	High	> 6 ppm
			Molybdenum	Low	0-1 ppm
	Howriapet	HPT	Copper	Critical	0.5-2 ppm
			Zinc	Low	0-0.5 ppm
			Boron	High	> 2 ppm
			Manganese	Critical	2-4 ppm
			Iron	High	> 6 ppm
			Molybdenum	Low	0-1 ppm
	Simultapur	ST	Copper	High	> 2 ppm
			Zinc	Low	0-0.5 ppm
			Boron	Critical	1-2 ppm
			Manganese	Critical	2-4 ppm
			Iron	High	> 6 ppm
			Molybdenum	Low	0-1 ppm
	Oxiguri	OX	Copper	Critical	0.5-2 ppm
			Zinc	Low	0-0.5 ppm
			Boron	High	> 2 ppm
			Manganese	Critical	2-4 ppm
			Iron	High	> 6 ppm
			Molybdenum	Low	0-1 ppm
	Padmabil	PB	Copper	High	> 2 ppm
			Zinc	Low	0-0.5 ppm
			Boron	Critical	1-2 ppm
			Manganese	Critical	2-4 ppm
			Iron	High	> 6 ppm
			Molybdenum	Low	0-1 ppm
Dhubri	Gauripur	GPR	Copper	Low	0-0.5 ppm
			Zinc	Low	0-0.5 ppm
			Boron	High	> 2 ppm
			Manganese	Low	0.2-2 ppm
			Iron	Low	1-3 ppm
			Molybdenum	Low	0-1 ppm
	Falimari	FM	Copper	Critical	0.5-2 ppm
			Zinc	Low	0-0.5 ppm
			Boron	Critical	1-2 ppm
			Manganese	Low	0.2-2 ppm
			Iron	Low	1-3 ppm
			Molybdenum	Low	0-1 ppm
	Dharmoshala	DRA	Copper	Low	0-0.5 ppm
			Zinc	Low	0-0.5 ppm
			Boron	Critical	1-2 ppm
			Manganese	Critical	2-4 ppm
			Iron	Low	1-3 ppm
			Molybdenum	Low	0-1 ppm
	Alomganj	ALG	Copper	Critical	0.5-2 ppm
			Zinc	Low	0-0.5 ppm
			Boron	Critical	1-2 ppm
			Manganese	Low	0.2-2 ppm
			Iron	Low	1-3 ppm
			Molybdenum	Low	0-1 ppm
	Lalkura	LKA	Copper	Critical	0.5-2 ppm
			Zinc	Low	0-0.5 ppm
			Boron	Critical	1-2 ppm
			Manganese	Low	0.2-2 ppm
			Iron	Low	1-3 ppm
			Molybdenum	Low	0-1 ppm
	Soulmara	SMU	Copper	Low	0-0.5 ppm
			Zinc	Low	0-0.5 ppm
			Boron	High	> 2 ppm
			Manganese	Low	0.2-2 ppm
			Iron	Low	1-3 ppm
			Molybdenum	Low	0-1 ppm
Dima Hasao	Haflong Town	HT	Copper	High	> 2 ppm
			Zinc	Low	0-0.5 ppm
			Boron	High	> 2 ppm
			Manganese	Critical	2-4 ppm
			Iron	High	> 6 ppm
			Molybdenum	Low	0-1 ppm
	Harangajao Bazar	HJ	Copper	Critical	0.5-2 ppm
			Zinc	Low	0-0.5 ppm
			Boron	Critical	1-2 ppm
			Manganese	High	> 4 ppm
			Iron	Critical	3-6 ppm
			Molybdenum	Low	0-1 ppm
	Harangajao Deswali	HD	Copper	High	> 2 ppm
			Zinc	Low	0-0.5 ppm
			Boron	High	> 2 ppm
			Manganese	Critical	2-4 ppm
			Iron	Critical	3-6 ppm
			Molybdenum	Low	0-1 ppm
	Kashipur	KH	Copper	High	> 2 ppm
			Zinc	Low	0-0.5 ppm
			Boron	High	> 2 ppm
			Manganese	Critical	2-4 ppm
			Iron	High	> 6 ppm
			Molybdenum	Low	0-1 ppm
	Jatingia Khasia	JK	Copper	High	> 2 ppm
			Zinc	Low	0-0.5 ppm
			Boron	High	> 2 ppm
			Manganese	Critical	2-4 ppm
			Iron	High	> 6 ppm
			Molybdenum	Low	0-1 ppm
	Retzol	RZ	Copper	High	> 2 ppm
			Zinc	Low	0-0.5 ppm
			Boron	High	> 2 ppm
			Manganese	Critical	2-4 ppm
			Iron	High	> 6 ppm
			Molybdenum	Low	0-1 ppm
Cachar	Anwarpur	AN	Copper	Low	0-0.5 ppm
			Zinc	Low	0-0.5 ppm
			Boron	Critical	1-2 ppm
			Manganese	High	> 4 ppm
			Iron	Critical	3-6 ppm
			Molybdenum	Low	0-1 ppm
	Balighat	BGT	Copper	Low	0-0.5 ppm
			Zinc	Critical	0.5-2 ppm
			Boron	Critical	1-2 ppm
			Manganese	Critical	2-4 ppm
			Iron	High	> 6 ppm
			Molybdenum	Low	0-1 ppm
	Silchar Town	STN	Copper	Critical	0.5-2 ppm
			Zinc	Low	0-0.5 ppm
			Boron	Critical	1-2 ppm
			Manganese	High	> 4 ppm
			Iron	High	> 6 ppm
			Molybdenum	Low	0-1 ppm
	Dalu Grant	DT	Copper	Low	0-0.5 ppm
			Zinc	Low	0-0.5 ppm
			Boron	Critical	1-2 ppm
			Manganese	High	> 4 ppm
			Iron	Critical	3-6 ppm
			Molybdenum	Low	0-1 ppm
	Ram Nagar	RN	Copper	Low	0-0.5 ppm
			Zinc	Low	0-0.5 ppm
			Boron	Critical	1-2 ppm
			Manganese	High	> 4 ppm
			Iron	Critical	3-6 ppm
			Molybdenum	Low	0-1 ppm
	Arkatipur	AKP	Copper	Low	0-0.5 ppm
			Zinc	Low	0-0.5 ppm
			Boron	Critical	1-2 ppm
			Manganese	High	> 4 ppm
			Iron	Critical	3-6 ppm
			Molybdenum	Low	0-1 ppm
Karimganj	Achiura	AC	Copper	Low	0-0.5 ppm
			Zinc	Low	0-0.5 ppm
			Boron	High	> 2 ppm
			Manganese	Critical	2-4 ppm
			Iron	Critical	3-6 ppm
			Molybdenum	Low	0-1 ppm
	Along Juri	AJ	Copper	Low	0-0.5 ppm
			Zinc	Low	0-0.5 ppm
			Boron	Critical	1-2 ppm
			Manganese	High	> 4 ppm
			Iron	Critical	3-6 ppm
			Molybdenum	Low	0-1 ppm
	Bagan	BA	Copper	Low	0-0.5 ppm
			Zinc	Low	0-0.5 ppm
			Boron	Critical	1-2 ppm
			Manganese	Critical	2-4 ppm
			Iron	Critical	3-6 ppm
			Molybdenum	Low	0-1 ppm
	Biskut	BS	Copper	Low	0-0.5 ppm
			Zinc	Low	0-0.5 ppm
			Boron	High	> 2 ppm
			Manganese	Critical	2-4 ppm
			Iron	Critical	3-6 ppm
			Molybdenum	Low	0-1 ppm
	Jarua	JA	Copper	Low	0-0.5 ppm
			Zinc	Low	0-0.5 ppm
			Boron	High	> 2 ppm
			Manganese	Critical	2-4 ppm
			Iron	Critical	3-6 ppm
			Molybdenum	Low	0-1 ppm
	Kujab	KU	Copper	Low	0-0.5 ppm
			Zinc	Low	0-0.5 ppm
			Boron	High	> 2 ppm
			Manganese	Critical	2-4 ppm
			Iron	Critical	3-6 ppm
			Molybdenum	Low	0-1 ppm
