# Supplementary material for: Evaluation of morphological traits, biochemical parameters and seeding availability pattern among Citrus limon ‘Assam lemon’ accessions across Assam
Source: Sci Rep. 2024 Feb 16;14:3886. doi: 10.1038/s41598-024-54392-3 (PMC10873318; doi:10.1038/s41598-024-54392-3)
Supplement: Supplementary file 8 — Supplementary Table S7. [file 41598_2024_54392_MOESM8_ESM.xlsx]

## Sheet: Sheet1
Evaluation of morphological traits, biochemical parameters and seeding availability pattern among Citrus limon ‘Assam lemon’ accessions across Assam Suraiya Akhtar1, Raja Ahmed1, Khaleda Begum1, Ankur Das1, Sarat Saikia2, Rafiul Amin Laskar3 and Sofia Banu1* 1Department of Bioengineering and Technology, Gauhati University, Guwahati, Assam, India, 781014 2Horticulture Research Station, Assam Agric…
Table SF 7: Estimation of macronutrient from the Assam lemon population grown soil across different districts of Assam
District/Site	Location	Sample Code	Test	Result	Quantity
Kahikuchi	Control	CONT	pH	Alkaline	7.5
			Organic Carbon	Medium Low	0.300 - 0.500 %
			Phosphate	Medium High	56 - 73 kg/ha
			Potassium	Medium	112 - 280 kg/ha					pH (5.5)
			Ammonical Nitrogen	Low	15 kg/ha					pH (6-6.9)
			Nitrate Nitrogen	Very Low	4 kg/ha					pH (7-7.9)
Tinsukia	Balijan	BL	pH	Acidic	6					pH (8-8.9)
			Organic Carbon	Medium High	0.750 - 1.000 %					pH (9.5)
			Phosphate	Medium High	56 - 73 kg/ha					High
			Potassium	Low	> 112 kg/ha					Medium
			Ammonical Nitrogen	Low	15 kg/ha					Medium Low
			Nitrate Nitrogen	Very Low	4 kg/ha					Medium High
	Bogapani	BGP	pH	Acidic	6					Low
			Organic Carbon	High	1 - 1.50 %					Very low
			Phosphate	Medium High	56 - 73 kg/ha
			Potassium	Low	> 112 kg/ha
			Ammonical Nitrogen	Low	15 kg/ha
			Nitrate Nitrogen	Very Low	4 kg/ha
	Doom Dooma	DD	pH	Acidic	6.5
			Organic Carbon	Medium High	0.750 - 1.00 %
			Phosphate	Medium	22 - 56 kg/ha
			Potassium	Low	> 112 kg/ha
			Ammonical Nitrogen	Low	15 kg/ha
			Nitrate Nitrogen	Very Low	4 kg/ha
	Gelapukhuri	GP	pH	Acidic	6
			Organic Carbon	High	1 - 1.50 %
			Phosphate	Medium High	56 - 73 kg/ha
			Potassium	Low	> 112 kg/ha
			Ammonical Nitrogen	Low	15 kg/ha
			Nitrate Nitrogen	Very Low	4 kg/ha
	Rajgarh	RJ	pH	Acidic	6.5
			Organic Carbon	Medium High	0.750 - 1.00 %
			Phosphate	Medium	22 - 56 kg/ha
			Potassium	Low	> 112 kg/ha
			Ammonical Nitrogen	Low	15 kg/ha
			Nitrate Nitrogen	Very Low	4 kg/ha
	Simaluguri	SMR	pH	Acidic	6.5
			Organic Carbon	Medium High	0.750 - 1.00 %
			Phosphate	Medium	22 - 56 kg/ha
			Potassium	Low	> 112 kg/ha
			Ammonical Nitrogen	Low	15 kg/ha
			Nitrate Nitrogen	Very Low	4 kg/ha
Dhemaji	Kani Bil	KNB	pH	Acidic	6
			Organic Carbon	Medium High	0.750 - 1.00 %
			Phosphate	Medium High	56 - 73 kg/ha
			Potassium	Low	> 112 kg/ha
			Ammonical Nitrogen	Low	15 kg/ha
			Nitrate Nitrogen	Very Low	4 kg/ha
	Laomuri	LMR	pH	Acidic	6
			Organic Carbon	Medium High	0.750 - 1.00 %
			Phosphate	Medium High	56 - 73 kg/ha
			Potassium	Low	> 112 kg/ha
			Ammonical Nitrogen	Low	15 kg/ha
			Nitrate Nitrogen	Very Low	4 kg/ha
	Kumar Gaon	KG	pH	Acidic	6.5
			Organic Carbon	High	1.00 - 1.50 %
			Phosphate	Medium High	56 - 73 kg/ha
			Potassium	Low	> 112 kg/ha
			Ammonical Nitrogen	Low	15 kg/ha
			Nitrate Nitrogen	Very Low	4 kg/ha
	Kula Pathar	KPR	pH	Acidic	6.5
			Organic Carbon	High	1.00 - 1.50 %
			Phosphate	Medium High	56 - 73 kg/ha
			Potassium	Low	> 112 kg/ha
			Ammonical Nitrogen	Low	15 kg/ha
			Nitrate Nitrogen	Very Low	4 kg/ha
	Ajuha	AJH	pH	Acidic	6.5
			Organic Carbon	High	1.00 - 1.50 %
			Phosphate	Medium High	56 - 73 kg/ha
			Potassium	Low	> 112 kg/ha
			Ammonical Nitrogen	Low	15 kg/ha
			Nitrate Nitrogen	Very Low	4 kg/ha
	Raichapori	RCP	pH	Acidic	6.5
			Organic Carbon	High	1.00 - 1.50 %
			Phosphate	Medium High	56 - 73 kg/ha
			Potassium	Low	> 112 kg/ha
			Ammonical Nitrogen	Low	15 kg/ha
			Nitrate Nitrogen	Very Low	4 kg/ha
Lakhimpur	Balijan	BLJ	pH	Neutral	7
			Organic Carbon	Medium High	0.750 - 1.00 %
			Phosphate	Medium High	22 - 56 kg/ha
			Potassium	Medium	112 - 280 kg/ha
			Ammonical Nitrogen	Low	15 kg/ha
			Nitrate Nitrogen	Very Low	4 kg/ha
	Borbil	BOB	pH	Acidic	6.5
			Organic Carbon	Medium High	0.750 - 1.00 %
			Phosphate	Medium High	56 - 73 kg/ha
			Potassium	Medium	112 - 280 kg/ha
			Ammonical Nitrogen	Low	15 kg/ha
			Nitrate Nitrogen	Very Low	4 kg/ha
	Gamchuk	GMK	pH	Alkaline	7.5
			Organic Carbon	High	1.00 - 1.50 %
			Phosphate	Medium High	56 - 73 kg/ha
			Potassium	Low	> 112 kg/ha
			Ammonical Nitrogen	Low	15 kg/ha
			Nitrate Nitrogen	Very Low	4 kg/ha
	Amguri	AGI	pH	Neutral	7
			Organic Carbon	Medium High	0.750 - 1.00 %
			Phosphate	Medium High	22 - 56 kg/ha
			Potassium	Medium	112 - 280 kg/ha
			Ammonical Nitrogen	Low	15 kg/ha
			Nitrate Nitrogen	Very Low	4 kg/ha
	Kaliagaon	KLG	pH	Alkaline	7.5
			Organic Carbon	High	1.00 - 1.50 %
			Phosphate	Medium High	56 - 73 kg/ha
			Potassium	Low	> 112 kg/ha
			Ammonical Nitrogen	Low	15 kg/ha
			Nitrate Nitrogen	Very Low	4 kg/ha
	Koliamori	KMI	pH	Neutral	7
			Organic Carbon	Medium High	0.750 - 1.00 %
			Phosphate	Medium High	22 - 56 kg/ha
			Potassium	Medium	112 - 280 kg/ha
			Ammonical Nitrogen	Low	15 kg/ha
			Nitrate Nitrogen	Very Low	4 kg/ha
Dibrugarh	East Milan Nagar	EMN	pH	Acidic	6
			Organic Carbon	Medium	0.505 - 0.750 %
			Phosphate	Medium High	56 - 73 kg/ha
			Potassium	Low	> 112 kg/ha
			Ammonical Nitrogen	Low	15 kg/ha
			Nitrate Nitrogen	Very Low	4 kg/ha
	Nirmali Gaon	NG	pH	Acidic	6.5
			Organic Carbon	Medium	0.505 - 0.750 %
			Phosphate	Medium	22 - 56 kg/ha
			Potassium	Low	> 112 kg/ha
			Ammonical Nitrogen	Low	15 kg/ha
			Nitrate Nitrogen	Very Low	4 kg/ha
	Behiating Tiniali	BHT	pH	Acidic	6
			Organic Carbon	Medium High	0.750 - 1.00 %
			Phosphate	Medium High	56 - 73 kg/ha
			Potassium	Low	> 112 kg/ha
			Ammonical Nitrogen	Low	15 kg/ha
			Nitrate Nitrogen	Very Low	4 kg/ha
	Sepakheti Gaon	SG	pH	Acidic	6
			Organic Carbon	Medium High	0.750 - 1.00 %
			Phosphate	Medium High	56 - 73 kg/ha
			Potassium	Low	> 112 kg/ha
			Ammonical Nitrogen	Low	15 kg/ha
			Nitrate Nitrogen	Very Low	4 kg/ha
	Tiloi Nagar	TN	pH	Acidic	6
			Organic Carbon	Medium High	0.750 - 1.00 %
			Phosphate	Medium High	56 - 73 kg/ha
			Potassium	Low	> 112 kg/ha
			Ammonical Nitrogen	Low	15 kg/ha
			Nitrate Nitrogen	Very Low	4 kg/ha
	West Milan Nagar	WMN	pH	Acidic	6.5
			Organic Carbon	Medium	0.505 - 0.750 %
			Phosphate	Medium	22 - 56 kg/ha
			Potassium	Low	> 112 kg/ha
			Ammonical Nitrogen	Low	15 kg/ha
			Nitrate Nitrogen	Very Low	4 kg/ha
Jorhat	Bibijan Milan Nagar	BMN	pH	Acidic	6.5
			Organic Carbon	Medium High	0.750 - 1.00 %
			Phosphate	Medium High	56 - 73 kg/ha
			Potassium	Low	> 112 kg/ha
			Ammonical Nitrogen	Low	15 kg/ha
			Nitrate Nitrogen	Very Low	4 kg/ha
	Titabor Tiniali	TT	pH	Acidic	6.5
			Organic Carbon	Medium High	0.750 - 1.00 %
			Phosphate	Medium	22 - 56 kg/ha
			Potassium	Low	> 112 kg/ha
			Ammonical Nitrogen	Low	15 kg/ha
			Nitrate Nitrogen	Very Low	4 kg/ha
	Joyti Nagar	JN	pH	Acidic	6
			Organic Carbon	Medium High	0.750 - 1.00 %
			Phosphate	Medium High	56 - 73 kg/ha
			Potassium	Low	> 112 kg/ha
			Ammonical Nitrogen	Low	15 kg/ha
			Nitrate Nitrogen	Very Low	4 kg/ha
	Ulutoli	UT	pH	Acidic	6.5
			Organic Carbon	Medium High	0.750 - 1.00 %
			Phosphate	Medium High	56 - 73 kg/ha
			Potassium	Low	> 112 kg/ha
			Ammonical Nitrogen	Low	15 kg/ha
			Nitrate Nitrogen	Very Low	4 kg/ha
	Dakshin Sonain Gaon	DSG	pH	Acidic	6.5
			Organic Carbon	Medium High	0.750 - 1.00 %
			Phosphate	Medium High	56 - 73 kg/ha
			Potassium	Low	> 112 kg/ha
			Ammonical Nitrogen	Low	15 kg/ha
			Nitrate Nitrogen	Very Low	4 kg/ha
	Baksun Tiniali	BT	pH	Acidic	6.5
			Organic Carbon	Medium High	0.750 - 1.00 %
			Phosphate	Medium	22 - 56 kg/ha
			Potassium	Low	> 112 kg/ha
			Ammonical Nitrogen	Low	15 kg/ha
			Nitrate Nitrogen	Very Low	4 kg/ha
Golaghat	Rongbong	RB	pH	Alkaline	7.5
			Organic Carbon	Medium High	0.750 - 1.00 %
			Phosphate	High	< 73 kg/ha
			Potassium	Low	> 112 kg/ha
			Ammonical Nitrogen	Low	15 kg/ha
			Nitrate Nitrogen	Very Low	4 kg/ha
	Ponkagaon	PGG	pH	Acidic	5.5
			Organic Carbon	Medium High	0.750 - 1.00 %
			Phosphate	Medium High	56 - 73 kg/ha
			Potassium	Low	> 112 kg/ha
			Ammonical Nitrogen	Low	15 kg/ha
			Nitrate Nitrogen	Very Low	4 kg/ha
	Mithaamchapori	MA	pH	Neutral	7
			Organic Carbon	Medium High	0.750 - 1.00 %
			Phosphate	High	< 73 kg/ha
			Potassium	Low	> 112 kg/ha
			Ammonical Nitrogen	Low	15 kg/ha
			Nitrate Nitrogen	Very Low	4 kg/ha
	Tenpur	TP	pH	Alkaline	7.5
			Organic Carbon	Medium High	0.750 - 1.00 %
			Phosphate	High	< 73 kg/ha
			Potassium	Low	> 112 kg/ha
			Ammonical Nitrogen	Low	15 kg/ha
			Nitrate Nitrogen	Very Low	4 kg/ha
	Siristika	STK	pH	Neutral	7
			Organic Carbon	Medium High	0.750 - 1.00 %
			Phosphate	High	< 73 kg/ha
			Potassium	Low	> 112 kg/ha
			Ammonical Nitrogen	Low	15 kg/ha
			Nitrate Nitrogen	Very Low	4 kg/ha
	Dergaon	DG	pH	Alkaline	7.5
			Organic Carbon	Medium High	0.750 - 1.00 %
			Phosphate	High	< 73 kg/ha
			Potassium	Low	> 112 kg/ha
			Ammonical Nitrogen	Low	15 kg/ha
			Nitrate Nitrogen	Very Low	4 kg/ha
Sonitpur	Moilagaon	MG	pH	Acidic	6
			Organic Carbon	Medium High	0.750 - 1.00 %
			Phosphate	Medium	22 - 56 kg/ha
			Potassium	Low	> 112 kg/ha
			Ammonical Nitrogen	Low	15 kg/ha
			Nitrate Nitrogen	Very Low	4 kg/ha
	Lihak Gaon	LG	pH	Alkaline	7.5
			Organic Carbon	High	1.00 - 1.50 %
			Phosphate	Medium	22 - 56 kg/ha
			Potassium	Low	> 112 kg/ha
			Ammonical Nitrogen	Low	15 kg/ha
			Nitrate Nitrogen	Very Low	4 kg/ha
	Bhaluke Khua Gaon	BKG	pH	Acidic	6
			Organic Carbon	Medium High	0.750 - 1.00 %
			Phosphate	Medium	22 - 56 kg/ha
			Potassium	Low	> 112 kg/ha
			Ammonical Nitrogen	Low	15 kg/ha
			Nitrate Nitrogen	Very Low	4 kg/ha
	Pitha Khua Gaon	PKG	pH	Acidic	6
			Organic Carbon	Medium High	0.750 - 1.00 %
			Phosphate	Medium	22 - 56 kg/ha
			Potassium	Low	> 112 kg/ha
			Ammonical Nitrogen	Low	15 kg/ha
			Nitrate Nitrogen	Very Low	4 kg/ha
	Nemaiati	NM	pH	Acidic	6
			Organic Carbon	Medium High	0.750 - 1.00 %
			Phosphate	Medium	22 - 56 kg/ha
			Potassium	Low	> 112 kg/ha
			Ammonical Nitrogen	Low	15 kg/ha
			Nitrate Nitrogen	Very Low	4 kg/ha
	Bihuguri	BHG	pH	Acidic	6
			Organic Carbon	Medium High	0.750 - 1.00 %
			Phosphate	Medium	22 - 56 kg/ha
			Potassium	Low	> 112 kg/ha
			Ammonical Nitrogen	Low	15 kg/ha
			Nitrate Nitrogen	Very Low	4 kg/ha
Karbi Anglong	Nepali Bosti	NB	pH	Alkaline	7.5
			Organic Carbon	Medium Low	0.300 - 0.500 %
			Phosphate	Low	> 22 kg/ha
			Potassium	Medium	112 - 280 kg/ha
			Ammonical Nitrogen	Low	15 kg/ha
			Nitrate Nitrogen	Very Low	4 kg/ha
	Atturn Gaon	ATG	pH	Neutral	7
			Organic Carbon	Low	0.100 - 0.300 %
			Phosphate	Low	> 22 kg/ha
			Potassium	Medium	112 - 280 kg/ha
			Ammonical Nitrogen	Low	15 kg/ha
			Nitrate Nitrogen	Very Low	4 kg/ha
	Adarsha Gaon	ADG	pH	Alkaline	7.5
			Organic Carbon	Medium Low	0.300 - 0.500 %
			Phosphate	Medium	22 - 56 kg/ha
			Potassium	Medium	112 - 280 kg/ha
			Ammonical Nitrogen	Low	15 kg/ha
			Nitrate Nitrogen	Very Low	4 kg/ha
	Barmanthi	BMH	pH	Neutral	7
			Organic Carbon	Low	0.100 - 0.300 %
			Phosphate	Low	> 22 kg/ha
			Potassium	Medium	112 - 280 kg/ha
			Ammonical Nitrogen	Low	15 kg/ha
			Nitrate Nitrogen	Very Low	4 kg/ha
	Bhta Gaon	BGN	pH	Alkaline	7.5
			Organic Carbon	Medium Low	0.300 - 0.500 %
			Phosphate	Medium	22 - 56 kg/ha
			Potassium	Medium	112 - 280 kg/ha
			Ammonical Nitrogen	Low	15 kg/ha
			Nitrate Nitrogen	Very Low	4 kg/ha
	Dhanshiri Bazar	DHB	pH	Neutral	7
			Organic Carbon	Low	0.100 - 0.300 %
			Phosphate	Low	> 22 kg/ha
			Potassium	Medium	112 - 280 kg/ha
			Ammonical Nitrogen	Low	15 kg/ha
			Nitrate Nitrogen	Very Low	4 kg/ha
Nagaon	Rupohi	RP	pH	Alkaline	7.5
			Organic Carbon	Medium Low	0.300 - 0.500 %
			Phosphate	High	< 73 kg/ha
			Potassium	Medium	112 - 280 kg/ha
			Ammonical Nitrogen	Low	15 kg/ha
			Nitrate Nitrogen	Low	10 kg/ha
	Kaliabor	KB	pH	Neutral	7
			Organic Carbon	Medium	0.505 - 0.750 %
			Phosphate	Medium High	56 - 73 kg/ha
			Potassium	Medium	112 - 280 kg/ha
			Ammonical Nitrogen	Low	15 kg/ha
			Nitrate Nitrogen	Low	10 kg/ha
	Barangabari	BNGG	pH	Acidic	6.5
			Organic Carbon	Medium Low	0.300 - 0.500 %
			Phosphate	High	< 73 kg/ha
			Potassium	Low	> 112 kg/ha
			Ammonical Nitrogen	Low	15 kg/ha
			Nitrate Nitrogen	Low	10 kg/ha
	Nagaon Town	NT	pH	Alkaline	7.5
			Organic Carbon	Medium Low	0.300 - 0.500 %
			Phosphate	High	< 73 kg/ha
			Potassium	Medium	112 - 280 kg/ha
			Ammonical Nitrogen	Low	15 kg/ha
			Nitrate Nitrogen	Low	10 kg/ha
	Puroni Godam	PG	pH	Alkaline	7.5
			Organic Carbon	Medium Low	0.300 - 0.500 %
			Phosphate	High	< 73 kg/ha
			Potassium	Medium	112 - 280 kg/ha
			Ammonical Nitrogen	Low	15 kg/ha
			Nitrate Nitrogen	Low	10 kg/ha
	Samaguri	SM	pH	Neutral	7
			Organic Carbon	Medium	0.505 - 0.750 %
			Phosphate	Medium High	56 - 73 kg/ha
			Potassium	Medium	112 - 280 kg/ha
			Ammonical Nitrogen	Low	15 kg/ha
			Nitrate Nitrogen	Low	10 kg/ha
Morigaon	Barangabari	BNGI	pH	Acidic	6
			Organic Carbon	Medium High	0.750 - 1.00 %
			Phosphate	Medium	22 - 56 kg/ha
			Potassium	Low	> 112 kg/ha
			Ammonical Nitrogen	Low	15 kg/ha
			Nitrate Nitrogen	Very Low	4 kg/ha
	Torabari	TB	pH	Acidic	6
			Organic Carbon	High	1.00 - 1.50 %
			Phosphate	Medium	22 - 56 kg/ha
			Potassium	Low	> 112 kg/ha
			Ammonical Nitrogen	Low	15 kg/ha
			Nitrate Nitrogen	Very Low	4 kg/ha
	Hatibat	HB	pH	Acidic	6.5
			Organic Carbon	Medium High	0.750 - 1.00 %
			Phosphate	Medium	22 - 56 kg/ha
			Potassium	Low	> 112 kg/ha
			Ammonical Nitrogen	Low	15 kg/ha
			Nitrate Nitrogen	Very Low	4 kg/ha
	Manipur	MP	pH	Acidic	6
			Organic Carbon	Medium High	0.750 - 1.00 %
			Phosphate	Medium	22 - 56 kg/ha
			Potassium	Low	> 112 kg/ha
			Ammonical Nitrogen	Low	15 kg/ha
			Nitrate Nitrogen	Very Low	4 kg/ha
	Gosaigaon	GS	pH	Acidic	6
			Organic Carbon	Medium High	0.750 - 1.00 %
			Phosphate	Medium	22 - 56 kg/ha
			Potassium	Low	> 112 kg/ha
			Ammonical Nitrogen	Low	15 kg/ha
			Nitrate Nitrogen	Very Low	4 kg/ha
	Gerua Aati	GA	pH	Acidic	6
			Organic Carbon	High	1.00 - 1.50 %
			Phosphate	Medium	22 - 56 kg/ha
			Potassium	Low	> 112 kg/ha
			Ammonical Nitrogen	Low	15 kg/ha
			Nitrate Nitrogen	Very Low	4 kg/ha
Udalguri	Rowta	RW	pH	Acidic	6
			Organic Carbon	High	1.00 - 1.50 %
			Phosphate	Medium High	56 - 73 kg/ha
			Potassium	Medium	112 - 280 kg/ha
			Ammonical Nitrogen	Low	15 kg/ha
			Nitrate Nitrogen	Very Low	4 kg/ha
	Tangla	TNG	pH	Acidic	6.5
			Organic Carbon	Medium High	0.750 - 1.00 %
			Phosphate	Medium High	56 - 73 kg/ha
			Potassium	Medium	112 - 280 kg/ha
			Ammonical Nitrogen	Low	15 kg/ha
			Nitrate Nitrogen	Very Low	4 kg/ha
	Barnagaon	BRNG	pH	Acidic	6.5
			Organic Carbon	High	1.00 - 1.50 %
			Phosphate	Medium High	56 - 73 kg/ha
			Potassium	Medium	112 - 280 kg/ha
			Ammonical Nitrogen	Low	15 kg/ha
			Nitrate Nitrogen	Low	10 kg/ha
	Khoirabari	KRB	pH	Acidic	6.5
			Organic Carbon	Medium High	0.750 - 1.00 %
			Phosphate	Medium High	56 - 73 kg/ha
			Potassium	Medium	112 - 280 kg/ha
			Ammonical Nitrogen	Low	15 kg/ha
			Nitrate Nitrogen	Very Low	4 kg/ha
	Seilshbari	SHB	pH	Acidic	6
			Organic Carbon	High	1.00 - 1.50 %
			Phosphate	Medium High	56 - 73 kg/ha
			Potassium	Medium	112 - 280 kg/ha
			Ammonical Nitrogen	Low	15 kg/ha
			Nitrate Nitrogen	Very Low	4 kg/ha
	Daifang Khuti	DK	pH	Acidic	6
			Organic Carbon	High	1.00 - 1.50 %
			Phosphate	Medium High	56 - 73 kg/ha
			Potassium	Medium	112 - 280 kg/ha
			Ammonical Nitrogen	Low	15 kg/ha
			Nitrate Nitrogen	Very Low	4 kg/ha
Baksha	Baganpara	BP	pH	Acidic	6
			Organic Carbon	High	1.00 - 1.50 %
			Phosphate	Medium High	56 - 73 kg/ha
			Potassium	Medium	112 - 280 kg/ha
			Ammonical Nitrogen	Low	15 kg/ha
			Nitrate Nitrogen	Very Low	4 kg/ha
	Kaklabri	KL	pH	Acidic	6
			Organic Carbon	High	1.00 - 1.50 %
			Phosphate	Medium High	56 - 73 kg/ha
			Potassium	Medium	112 - 280 kg/ha
			Ammonical Nitrogen	Low	15 kg/ha
			Nitrate Nitrogen	Low	10 kg/ha
	Simla Bazar	SB	pH	Acidic	6.5
			Organic Carbon	Medium High	0.750 - 1.00 %
			Phosphate	Medium High	56 - 73 kg/ha
			Potassium	Medium	112 - 280 kg/ha
			Ammonical Nitrogen	Low	15 kg/ha
			Nitrate Nitrogen	Very Low	4 kg/ha
	Boro Gaon	BG	pH	Acidic	6
			Organic Carbon	High	1.00 - 1.50 %
			Phosphate	Medium High	56 - 73 kg/ha
			Potassium	Medium	112 - 280 kg/ha
			Ammonical Nitrogen	Low	15 kg/ha
			Nitrate Nitrogen	Very Low	4 kg/ha
	Boro Para	BPR	pH	Acidic	6
			Organic Carbon	High	1.00 - 1.50 %
			Phosphate	Medium High	56 - 73 kg/ha
			Potassium	Medium	112 - 280 kg/ha
			Ammonical Nitrogen	Low	15 kg/ha
			Nitrate Nitrogen	Very Low	4 kg/ha
	Lwakhi Bazar	LB	pH	Acidic	6
			Organic Carbon	High	1.00 - 1.50 %
			Phosphate	Medium High	56 - 73 kg/ha
			Potassium	Medium	112 - 280 kg/ha
			Ammonical Nitrogen	Low	15 kg/ha
			Nitrate Nitrogen	Low	10 kg/ha
Nalbari	Arikuchi	AK	pH	Acidic	6
			Organic Carbon	Medium High	0.750 - 1.00 %
			Phosphate	Medium High	56 - 73 kg/ha
			Potassium	Medium	112 - 280 kg/ha
			Ammonical Nitrogen	Low	15 kg/ha
			Nitrate Nitrogen	Very Low	4 kg/ha
	Bala	BLA	pH	Acidic	6
			Organic Carbon	Medium High	0.750 - 1.00 %
			Phosphate	Medium High	56 - 73 kg/ha
			Potassium	Low	> 112 kg/ha
			Ammonical Nitrogen	Low	15 kg/ha
			Nitrate Nitrogen	Very Low	4 kg/ha
	Kamarkuchi	KK	pH	Acidic	6
			Organic Carbon	Medium High	0.750 - 1.00 %
			Phosphate	Medium High	56 - 73 kg/ha
			Potassium	Medium	112 - 280 kg/ha
			Ammonical Nitrogen	Low	15 kg/ha
			Nitrate Nitrogen	Very Low	4 kg/ha
	Kotpuha	KT	pH	Acidic	6
			Organic Carbon	Medium High	0.750 - 1.00 %
			Phosphate	Medium High	56 - 73 kg/ha
			Potassium	Low	> 112 kg/ha
			Ammonical Nitrogen	Low	15 kg/ha
			Nitrate Nitrogen	Very Low	4 kg/ha
	Amayapur	AP	pH	Acidic	6
			Organic Carbon	Medium High	0.750 - 1.00 %
			Phosphate	Medium High	56 - 73 kg/ha
			Potassium	Medium	112 - 280 kg/ha
			Ammonical Nitrogen	Low	15 kg/ha
			Nitrate Nitrogen	Very Low	4 kg/ha
	Arara	AR	pH	Acidic	6
			Organic Carbon	Medium High	0.750 - 1.00 %
			Phosphate	Medium High	56 - 73 kg/ha
			Potassium	Medium	112 - 280 kg/ha
			Ammonical Nitrogen	Low	15 kg/ha
			Nitrate Nitrogen	Very Low	4 kg/ha
Barpeta	Patacharkuchi	PT	pH	Acidic	6
			Organic Carbon	Medium	0.505 - 0.750 %
			Phosphate	Medium	22 - 56 kg/ha
			Potassium	High	280 - 392 kg/ha
			Ammonical Nitrogen	Low	15 kg/ha
			Nitrate Nitrogen	Low	10 kg/ha
	Sundarpur	SD	pH	Acidic	6
			Organic Carbon	Medium	0.505 - 0.750 %
			Phosphate	Medium	22 - 56 kg/ha
			Potassium	High	280 - 392 kg/ha
			Ammonical Nitrogen	Low	15 kg/ha
			Nitrate Nitrogen	Low	10 kg/ha
	Denartari	DR	pH	Acidic	6
			Organic Carbon	Medium	0.505 - 0.750 %
			Phosphate	Medium	22 - 56 kg/ha
			Potassium	High	280 - 392 kg/ha
			Ammonical Nitrogen	Low	15 kg/ha
			Nitrate Nitrogen	Very Low	4 kg/ha
	Banglipara	BGR	pH	Acidic	6
			Organic Carbon	Medium	0.505 - 0.750 %
			Phosphate	Medium	22 - 56 kg/ha
			Potassium	High	280 - 392 kg/ha
			Ammonical Nitrogen	Low	15 kg/ha
			Nitrate Nitrogen	Low	10 kg/ha
	Golia	GO	pH	Acidic	6
			Organic Carbon	Medium	0.505 - 0.750 %
			Phosphate	Medium	22 - 56 kg/ha
			Potassium	High	280 - 392 kg/ha
			Ammonical Nitrogen	Low	15 kg/ha
			Nitrate Nitrogen	Very Low	4 kg/ha
	Kaljar	KJ	pH	Acidic	6
			Organic Carbon	Medium	0.505 - 0.750 %
			Phosphate	Medium	22 - 56 kg/ha
			Potassium	High	280 - 392 kg/ha
			Ammonical Nitrogen	Low	15 kg/ha
			Nitrate Nitrogen	Low	10 kg/ha
Kamrup Metro	Garigaon	GG	pH	Alkaline	8.5
			Organic Carbon	Medium	0.505 - 0.750 %
			Phosphate	Medium High	56 - 73 kg/ha
			Potassium	Low	> 112 kg/ha
			Ammonical Nitrogen	Low	15 kg/ha
			Nitrate Nitrogen	Very Low	4 kg/ha
	Jalukbari	JB	pH	Alkaline	8.5
			Organic Carbon	Medium	0.505 - 0.750 %
			Phosphate	Medium High	56 - 73 kg/ha
			Potassium	Low	> 112 kg/ha
			Ammonical Nitrogen	Low	15 kg/ha
			Nitrate Nitrogen	Very Low	4 kg/ha
	Lokhora	LK	pH	Alkaline	8.5
			Organic Carbon	Medium	0.505 - 0.750 %
			Phosphate	Medium High	56 - 73 kg/ha
			Potassium	Low	> 112 kg/ha
			Ammonical Nitrogen	Low	15 kg/ha
			Nitrate Nitrogen	Very Low	4 kg/ha
	Boragaon	BRG	pH	Alkaline	8.5
			Organic Carbon	Medium	0.505 - 0.750 %
			Phosphate	Medium High	56 - 73 kg/ha
			Potassium	Low	> 112 kg/ha
			Ammonical Nitrogen	Low	15 kg/ha
			Nitrate Nitrogen	Very Low	4 kg/ha
	Hatigaon	HTG	pH	Alkaline	8.5
			Organic Carbon	Medium	0.505 - 0.750 %
			Phosphate	Medium High	56 - 73 kg/ha
			Potassium	Low	> 112 kg/ha
			Ammonical Nitrogen	Low	15 kg/ha
			Nitrate Nitrogen	Very Low	4 kg/ha
	Gorchuk	GCK	pH	Alkaline	8
			Organic Carbon	Medium	0.505 - 0.750 %
			Phosphate	High	< 73 kg/ha
			Potassium	Low	> 112 kg/ha
			Ammonical Nitrogen	Low	15 kg/ha
			Nitrate Nitrogen	Very Low	4 kg/ha
Kamrup Rural	Azara	AZ	pH	Alkaline	7.5
			Organic Carbon	Medium	0.505 - 0.750 %
			Phosphate	Medium High	56 - 73 kg/ha
			Potassium	Medium	112 - 280 kg/ha
			Ammonical Nitrogen	Low	15 kg/ha
			Nitrate Nitrogen	Very Low	4 kg/ha
	Chygaon	CHY	pH	Alkaline	7.5
			Organic Carbon	Medium	0.505 - 0.750 %
			Phosphate	Medium High	56 - 73 kg/ha
			Potassium	Low	> 112 kg/ha
			Ammonical Nitrogen	Low	15 kg/ha
			Nitrate Nitrogen	Very Low	4 kg/ha
	Boko	BOK	pH	Neutral	7
			Organic Carbon	Medium	0.505 - 0.750 %
			Phosphate	Medium High	56 - 73 kg/ha
			Potassium	Medium	112 - 280 kg/ha
			Ammonical Nitrogen	Low	15 kg/ha
			Nitrate Nitrogen	Very Low	4 kg/ha
	Amingaon	AMG	pH	Alkaline	7.5
			Organic Carbon	Medium	0.505 - 0.750 %
			Phosphate	Medium High	56 - 73 kg/ha
			Potassium	Low	> 112 kg/ha
			Ammonical Nitrogen	Low	15 kg/ha
			Nitrate Nitrogen	Very Low	4 kg/ha
	Pingleswar	PNG	pH	Alkaline	7.5
			Organic Carbon	Medium	0.505 - 0.750 %
			Phosphate	Medium High	56 - 73 kg/ha
			Potassium	Medium	112 - 280 kg/ha
			Ammonical Nitrogen	Low	15 kg/ha
			Nitrate Nitrogen	Very Low	4 kg/ha
	Bijoynagar	BNG	pH	Alkaline	7.5
			Organic Carbon	Medium	0.505 - 0.750 %
			Phosphate	Medium High	56 - 73 kg/ha
			Potassium	Medium	112 - 280 kg/ha
			Ammonical Nitrogen	Low	15 kg/ha
			Nitrate Nitrogen	Very Low	4 kg/ha
Bongaigaon	Dolaigaon Urban	DU	pH	Acidic	6
			Organic Carbon	Medium High	0.750 - 1.00 %
			Phosphate	Medium High	56 - 73 kg/ha
			Potassium	Medium	112 - 280 kg/ha
			Ammonical Nitrogen	Low	15 kg/ha
			Nitrate Nitrogen	Very Low	4 kg/ha
	Paulpara	PP	pH	Acidic	6
			Organic Carbon	Medium High	0.750 - 1.00 %
			Phosphate	Medium High	56 - 73 kg/ha
			Potassium	Low	> 112 kg/ha
			Ammonical Nitrogen	Low	15 kg/ha
			Nitrate Nitrogen	Very Low	4 kg/ha
	Mayapuri	MPI	pH	Acidic	6.5
			Organic Carbon	Medium High	0.750 - 1.00 %
			Phosphate	Medium High	56 - 73 kg/ha
			Potassium	Low	> 112 kg/ha
			Ammonical Nitrogen	Low	15 kg/ha
			Nitrate Nitrogen	Very Low	4 kg/ha
	Deuripara	DP	pH	Acidic	6
			Organic Carbon	Medium High	0.750 - 1.00 %
			Phosphate	Medium High	56 - 73 kg/ha
			Potassium	Medium	112 - 280 kg/ha
			Ammonical Nitrogen	Low	15 kg/ha
			Nitrate Nitrogen	Very Low	4 kg/ha
	Dhaligaon	DLG	pH	Acidic	6
			Organic Carbon	Medium High	0.750 - 1.00 %
			Phosphate	Medium High	56 - 73 kg/ha
			Potassium	Medium	112 - 280 kg/ha
			Ammonical Nitrogen	Low	15 kg/ha
			Nitrate Nitrogen	Very Low	4 kg/ha
	Borpara	BR	pH	Acidic	6
			Organic Carbon	Medium High	0.750 - 1.00 %
			Phosphate	Medium High	56 - 73 kg/ha
			Potassium	Low	> 112 kg/ha
			Ammonical Nitrogen	Low	15 kg/ha
			Nitrate Nitrogen	Very Low	4 kg/ha
Kokrajhar	Polashguri	PL	pH	Acidic	6
			Organic Carbon	Medium High	0.750 - 1.00 %
			Phosphate	Medium	22 - 56 kg/ha
			Potassium	Low	> 112 kg/ha
			Ammonical Nitrogen	Low	15 kg/ha
			Nitrate Nitrogen	Very Low	4 kg/ha
	Telipara	TPA	pH	Neutral	7
			Organic Carbon	Medium High	0.750 - 1.00 %
			Phosphate	Medium High	56 - 73 kg/ha
			Potassium	Low	> 112 kg/ha
			Ammonical Nitrogen	Low	15 kg/ha
			Nitrate Nitrogen	Very Low	4 kg/ha
	Howriapet	HPT	pH	Acidic	6.5
			Organic Carbon	Medium High	0.750 - 1.00 %
			Phosphate	Medium	22 - 56 kg/ha
			Potassium	Low	> 112 kg/ha
			Ammonical Nitrogen	Low	15 kg/ha
			Nitrate Nitrogen	Very Low	4 kg/ha
	Simultapur	ST	pH	Neutral	7
			Organic Carbon	Medium High	0.750 - 1.00 %
			Phosphate	Medium High	56 - 73 kg/ha
			Potassium	Low	> 112 kg/ha
			Ammonical Nitrogen	Low	15 kg/ha
			Nitrate Nitrogen	Very Low	4 kg/ha
	Oxiguri	OX	pH	Acidic	6
			Organic Carbon	Medium High	0.750 - 1.00 %
			Phosphate	Medium	22 - 56 kg/ha
			Potassium	Low	> 112 kg/ha
			Ammonical Nitrogen	Low	15 kg/ha
			Nitrate Nitrogen	Very Low	4 kg/ha
	Padmabil	PB	pH	Neutral	7
			Organic Carbon	Medium High	0.750 - 1.00 %
			Phosphate	Medium High	56 - 73 kg/ha
			Potassium	Low	> 112 kg/ha
			Ammonical Nitrogen	Low	15 kg/ha
			Nitrate Nitrogen	Very Low	4 kg/ha
Dhubri	Gauripur	GPR	pH	Alkaline	9.5
			Organic Carbon	Medium Low	0.300 - 0.500 %
			Phosphate	Medium High	56 - 73 kg/ha
			Potassium	High	280 - 392 kg/ha
			Ammonical Nitrogen	Low	15 kg/ha
			Nitrate Nitrogen	Very Low	4 kg/ha
	Falimari	FM	pH	Alkaline	8
			Organic Carbon	Medium Low	0.300 - 0.500 %
			Phosphate	Medium High	56 - 73 kg/ha
			Potassium	High	280 - 392 kg/ha
			Ammonical Nitrogen	Low	15 kg/ha
			Nitrate Nitrogen	Very Low	4 kg/ha
	Dharmoshala	DRA	pH	Acidic	6
			Organic Carbon	Medium	0.505 - 0.750 %
			Phosphate	Medium High	56 - 73 kg/ha
			Potassium	Medum	112 - 280 kg/ha
			Ammonical Nitrogen	Low	15 kg/ha
			Nitrate Nitrogen	Very Low	4 kg/ha
	Alomganj	ALG	pH	Alkaline	8
			Organic Carbon	Medium Low	0.300 - 0.500 %
			Phosphate	Medium High	56 - 73 kg/ha
			Potassium	High	280 - 392 kg/ha
			Ammonical Nitrogen	Low	15 kg/ha
			Nitrate Nitrogen	Very Low	4 kg/ha
	Lalkura	LKA	pH	Neutral	7
			Organic Carbon	Medium Low	0.300 - 0.500 %
			Phosphate	Medium High	56 - 73 kg/ha
			Potassium	High	280 - 392 kg/ha
			Ammonical Nitrogen	Low	15 kg/ha
			Nitrate Nitrogen	Very Low	4 kg/ha
	Soulmara	SMU	pH	Neutral	7
			Organic Carbon	Medium	0.505 - 0.750 %
			Phosphate	Medium High	56 - 73 kg/ha
			Potassium	Medum	112 - 280 kg/ha
			Ammonical Nitrogen	Low	15 kg/ha
			Nitrate Nitrogen	Very Low	4 kg/ha
Dima Hasao	Haflong Town	HT	pH	Alkaline	8
			Organic Carbon	Medium High	0.750 - 1.00 %
			Phosphate	Medium	22 - 56 kg/ha
			Potassium	Medium	112 - 280 kg/ha
			Ammonical Nitrogen	Low	15 kg/ha
			Nitrate Nitrogen	Very Low	4 kg/ha
	Harangajao Bazar	HJ	pH	Alkaline	8
			Organic Carbon	Medium High	0.750 - 1.00 %
			Phosphate	Medium High	56 - 73 kg/ha
			Potassium	Low	> 112 kg/ha
			Ammonical Nitrogen	Low	15 kg/ha
			Nitrate Nitrogen	Very Low	4 kg/ha
	Harangajao Deswali	HD	pH	Alkaline	8.5
			Organic Carbon	Medium High	0.750 - 1.00 %
			Phosphate	Medium	22 - 56 kg/ha
			Potassium	Medium	112 - 280 kg/ha
			Ammonical Nitrogen	Low	15 kg/ha
			Nitrate Nitrogen	Very Low	4 kg/ha
	Kashipur	KH	pH	Alkaline	8
			Organic Carbon	Medium High	0.750 - 1.00 %
			Phosphate	Medium High	56 - 73 kg/ha
			Potassium	Low	> 112 kg/ha
			Ammonical Nitrogen	Low	15 kg/ha
			Nitrate Nitrogen	Very Low	4 kg/ha
	Jatingia Khasia	JK	pH	Alkaline	8
			Organic Carbon	Medium High	0.750 - 1.00 %
			Phosphate	Medium	22 - 56 kg/ha
			Potassium	Medium	112 - 280 kg/ha
			Ammonical Nitrogen	Low	15 kg/ha
			Nitrate Nitrogen	Very Low	4 kg/ha
	Retzol	RZ	pH	Alkaline	8
			Organic Carbon	Medium High	0.750 - 1.00 %
			Phosphate	Medium	22 - 56 kg/ha
			Potassium	Medium	112 - 280 kg/ha
			Ammonical Nitrogen	Low	15 kg/ha
			Nitrate Nitrogen	Very Low	4 kg/ha
Cachar	Anwarpur	AN	pH	Alkaline	7.5
			Organic Carbon	Medium High	0.750 - 1.00 %
			Phosphate	Medium High	56 - 73 kg/ha
			Potassium	Low	> 112 kg/ha
			Ammonical Nitrogen	Low	15 kg/ha
			Nitrate Nitrogen	Very Low	4 kg/ha
	Balighat	BGT	pH	Alkaline	8
			Organic Carbon	Medium High	0.750 - 1.00 %
			Phosphate	Medium High	56 - 73 kg/ha
			Potassium	Medium	112 - 280 kg/ha
			Ammonical Nitrogen	Low	15 kg/ha
			Nitrate Nitrogen	Very Low	4 kg/ha
	Silchar Town	STN	pH	Alkaline	8
			Organic Carbon	Medium High	0.750 - 1.00 %
			Phosphate	Medium	22 - 56 kg/ha
			Potassium	Medium	112 - 280 kg/ha
			Ammonical Nitrogen	Low	15 kg/ha
			Nitrate Nitrogen	Very Low	4 kg/ha
	Dalu Grant	DT	pH	Alkaline	7.5
			Organic Carbon	Medium High	0.750 - 1.00 %
			Phosphate	Medium High	56 - 73 kg/ha
			Potassium	Low	> 112 kg/ha
			Ammonical Nitrogen	Low	15 kg/ha
			Nitrate Nitrogen	Very Low	4 kg/ha
	Ram Nagar	RN	pH	Alkaline	7.5
			Organic Carbon	Medium High	0.750 - 1.00 %
			Phosphate	Medium High	56 - 73 kg/ha
			Potassium	Low	> 112 kg/ha
			Ammonical Nitrogen	Low	15 kg/ha
			Nitrate Nitrogen	Very Low	4 kg/ha
	Arkatipur	AKP	pH	Alkaline	8
			Organic Carbon	Medium High	0.750 - 1.00 %
			Phosphate	Medium High	56 - 73 kg/ha
			Potassium	Medium	112 - 280 kg/ha
			Ammonical Nitrogen	Low	15 kg/ha
			Nitrate Nitrogen	Very Low	4 kg/ha
Karimganj	Achiura	AC	pH	Alkaline	7.5
			Organic Carbon	High	1.00 - 1.50 %
			Phosphate	Medium High	56 - 73 kg/ha
			Potassium	Medium	112 - 280 kg/ha
			Ammonical Nitrogen	Low	15 kg/ha
			Nitrate Nitrogen	Very Low	4 kg/ha
	Along Juri	AJ	pH	Alkaline	8
			Organic Carbon	High	1.00 - 1.50 %
			Phosphate	Medium	22 - 56 kg/ha
			Potassium	Medium	112 - 280 kg/ha
			Ammonical Nitrogen	Low	15 kg/ha
			Nitrate Nitrogen	Very Low	4 kg/ha
	Bagan	BA	pH	Alkaline	7.5
			Organic Carbon	Medium High	0.750 - 1.00 %
			Phosphate	Medium High	56 - 73 kg/ha
			Potassium	Medium	112 - 280 kg/ha
			Ammonical Nitrogen	Low	15 kg/ha
			Nitrate Nitrogen	Very Low	4 kg/ha
	Biskut	BS	pH	Alkaline	7.5
			Organic Carbon	Medium High	0.750 - 1.00 %
			Phosphate	Medium High	56 - 73 kg/ha
			Potassium	Medium	112 - 280 kg/ha
			Ammonical Nitrogen	Low	15 kg/ha
			Nitrate Nitrogen	Very Low	4 kg/ha
	Jarua	JA	pH	Alkaline	8
			Organic Carbon	High	1.00 - 1.50 %
			Phosphate	Medium	22 - 56 kg/ha
			Potassium	Medium	112 - 280 kg/ha
			Ammonical Nitrogen	Low	15 kg/ha
			Nitrate Nitrogen	Very Low	4 kg/ha
	Kujab	KU	pH	Alkaline	7.5
			Organic Carbon	High	1.00 - 1.50 %
			Phosphate	Medium High	56 - 73 kg/ha
			Potassium	Medium	112 - 280 kg/ha
			Ammonical Nitrogen	Low	15 kg/ha
			Nitrate Nitrogen	Very Low	4 kg/ha
